# Supplementary material for: Successful Treatment of Noise-Induced Hearing Loss by Mesenchymal Stromal Cells: An RNAseq Analysis of Protective/Repair Pathways
Source: Front Cell Neurosci. 2021 Nov 23;15:656930. doi: 10.3389/fncel.2021.656930 (PMC8650824; doi:10.3389/fncel.2021.656930)
Supplement: Supplementary Table 1 — Genes down-regulated in response to sound trauma followed by MSC treatment. [file Data_Sheet_1.CSV]

Gene ID	FDR	logFC (Sound + MSC)	Mean FPKM Sound Trauma	Mean FPKM Sound + MSC	Alias
MGP_C57BL6NJ_G0018562	1.11271817602177e-05	-6.493287439	22.49069219	0.169418909503231	Gabra6
MGP_C57BL6NJ_G0021776	0.00826929260227049	-6.269550173	45.62079621	0.545790896373314	Cbln3
MGP_C57BL6NJ_G0029800	1.83956245304318e-05	-5.935403373	8.009944784	0.0933200971275887
MGP_C57BL6NJ_G0024588	5.55111512312578e-16	-5.377069808	323.5204705	8.364140239	Ttr
MGP_C57BL6NJ_G0029799	8.54128413552147e-08	-5.303886157	7.254600819	0.126743700703072	En2
MGP_C57BL6NJ_G0030259	0.0486970200847466	-5.131747154	4.725437289	0.0437551255729532	Barhl2
MGP_C57BL6NJ_G0019447	8.03149293737704e-08	-4.991595774	12.52474142	0.338003316405492	Neurod2
MGP_C57BL6NJ_G0026651	0.0179026228460339	-4.857505128	1.885083191	0.0486505834091316	Pax6
MGP_C57BL6NJ_G0028451	2.39693154213683e-09	-4.753342823	25.45906785	0.87607134926499	Car8
MGP_C57BL6NJ_G0022808	0.0426005072434046	-4.673824181	2.946740564	0.0160075512021738	Krt79
MGP_C57BL6NJ_G0022916	0.00192381259467267	-4.532496238	0.815068863098432	0.0237215437826791	Grin2a
MGP_C57BL6NJ_G0016259	0.0157317168416039	-4.531887529	1.231937311	0.0215547025513223	Tfap2b
MGP_C57BL6NJ_G0032618	0.024233714528073	-4.508922776	2.872890144	0.0180782675325368	Klk7
MGP_C57BL6NJ_G0031213	0.00263860293114482	-4.493312329	8.58341921	0.25846947734227	Ppp1r17
MGP_C57BL6NJ_G0019769	2.96652702402866e-11	-4.426518074	25.66155836	1.154445154	Grin2c
MGP_C57BL6NJ_G0029607	0.0278231205623741	-4.357742553	3.489897772	0.0581003712937692	Hes3
MGP_C57BL6NJ_G0023766	0.00327058718113049	-4.296027172	22.11729434	0.857395136218133	Gng13
MGP_C57BL6NJ_G0024465	0.0468001272534947	-4.244585027	5.509180334	0.220793277100953	Arhgef33
MGP_C57BL6NJ_G0018830	0.037549285473737	-4.189667313	33.27070128	1.77495901	Rnf112
MGP_C57BL6NJ_G0018343	0.0150848794963251	-4.106011831	2.180585376	0.092155109706331	Neurod4
MGP_C57BL6NJ_G0035572	0.0183395345706787	-4.076232275	1.454357787	0.0465630888314964	Impg1
MGP_C57BL6NJ_G0034408	0.0395059616817892	-4.036435384	64.17337217	3.896836356	Cbln1
MGP_C57BL6NJ_G0025808	0.0475181771505426	-4.034726413	2.96341433	0.15237618661865	Gad2
MGP_C57BL6NJ_G0017826	0.036780093179164	-4.020627089	11.85093945	0.616345830824196	Slc1a6
MGP_C57BL6NJ_G0032414	0.0219972689505329	-3.934913893	5.025700612	0.109811452576863	Lgals7
MGP_C57BL6NJ_G0027221	0.0275561638223222	-3.91135121	9.395313569	0.575642580087553	Slc32a1
MGP_C57BL6NJ_G0017409	0.0242359990387614	-3.854350746	5.252429863	0.348337535040012	Grm1
MGP_C57BL6NJ_G0029635	0.0299540838899102	-3.83616182	10.26121566	0.69154389924741	Plch2
MGP_C57BL6NJ_G0025464	0.0366211996305903	-3.827680113	71.6247139	5.792188657	Lipf
MGP_C57BL6NJ_G0030431	0.0162723461960227	-3.810363863	1.441699438	0.0278428740809443	Lhx5
MGP_C57BL6NJ_G0035767	0.0246715675345215	-3.802920472	3.697847131	0.213722408225537	Camkv
MGP_C57BL6NJ_G0032495	0.0198234052617702	-3.773527536	7.631935692	0.263568959236597	Krtdap
MGP_C57BL6NJ_G0020583	0.0205975566893619	-3.765580688	3.148905056	0	Calm4
MGP_C57BL6NJ_G0024584	0.0204230153406949	-3.764581159	0.557087452123268	0
MGP_C57BL6NJ_G0018727	0.0380675143283924	-3.730261167	15.37490013	1.151468863	Gria1
MGP_C57BL6NJ_G0030916	0.0121126732052607	-3.724251151	7.88235709	0.56654026374103	Kcnd2
MGP_C57BL6NJ_G0024800	0.0196261332951549	-3.715181333	3.470094619	0	Gm94
MGP_C57BL6NJ_G0024801	0.0195493539989361	-3.705464209	1.321562264	0.0591418434982607	Spink5
MGP_C57BL6NJ_G0035942	0.0219637961539669	-3.699660162	13.67852479	0.77232256463609	Cck
MGP_C57BL6NJ_G0035734	0.0161396012864794	-3.69607181	1.449260857	0.0732473442186836	Grm2
MGP_C57BL6NJ_G0005388	0.0158339800868657	-3.693583147	4.290622881	0.0520757480124252	Lhx1os
MGP_C57BL6NJ_G0031396	0.0176070298158327	-3.681703423	1.539234389	0.0317632130669431	Egr4
MGP_C57BL6NJ_G0027920	0.0217072631566557	-3.680576255	3.735710693	0	2310046K23Rik
MGP_C57BL6NJ_G0023790	0.0263366332611814	-3.676079634	2.03460611	0.0810656220387082	A930017K11Rik
MGP_C57BL6NJ_G0019533	0.0332045257128081	-3.675425912	3.368141934	0.154447949446053	Krt15
MGP_C57BL6NJ_G0022745	0.0162872368335186	-3.667845744	2.687472296	0.132975584594113	Aqp6
MGP_C57BL6NJ_G0036176	0.0363230464231362	-3.657778355	1.046736025	0.0722000898907609	Tenm1
MGP_C57BL6NJ_G0020774	0.0335439119397672	-3.61263312	8765.954155	845.6437419	Prl
MGP_C57BL6NJ_G0018872	0.0256224041722499	-3.549650611	3.583073642	0.282447035334965	Shisa6
MGP_C57BL6NJ_G0026563	0.0220561629808504	-3.520494483	2.046452807	0.134039007946477	Mybpc3
MGP_C57BL6NJ_G0026232	0.0283633675235567	-3.466499084	6.825380244	0.597998365986308	Gad1
MGP_C57BL6NJ_G0017187	0.0221462606408582	-3.40029635	7.941255202	0.726481919792917	Kcnj9
MGP_C57BL6NJ_G0003976	0.0366622406800703	-3.397925216	0.783343065494228	0	Gm15577
MGP_C57BL6NJ_G0006365	0.0242429550063347	-3.374975907	5.533845471	0.521617847760333	Gm3764
MGP_C57BL6NJ_G0031263	0.0359627564427077	-3.366503279	2.269228644	0.20872365245627	Grid2
MGP_C57BL6NJ_G0031863	0.0221471645816385	-3.358957724	0.533839442631916	0.0452125351037323	Grin2b
MGP_C57BL6NJ_G0000210	0.0221258280396731	-3.307438589	46.32724432	4.255213178	Igkv8-24
MGP_C57BL6NJ_G0027945	0.0334228771706093	-3.302333611	1.998742997	0	Lce1m
MGP_C57BL6NJ_G0027735	0.0329064086327547	-3.297874927	0.808570511192781	0.0738473297753336	Rxfp1
MGP_C57BL6NJ_G0019608	0.0376690346148041	-3.274164156	4.733273555	0.468428966141014	Mpp3
MGP_C57BL6NJ_G0030890	0.0309003543271102	-3.259509651	0.807225411293811	0.0453002725508778	Nxph1
MGP_C57BL6NJ_G0032273	0.0355397680146683	-3.239091886	0.959905430636249	0.0149389563288644	Lypd5
MGP_C57BL6NJ_G0027904	0.022012098509704	-3.239045113	6.968981313	0.629373529404121	Lor
MGP_C57BL6NJ_G0022794	0.0324400735500854	-3.224841267	1.84470061	0.138873905483363	Krt75
MGP_C57BL6NJ_G0020221	0.0274221057583828	-3.204532002	1.161815073	0.101430533846862	Six6
MGP_C57BL6NJ_G0035871	0.0261098045714648	-3.177358089	3.493078452	0.38748198243497	Trank1
MGP_C57BL6NJ_G0015984	0.0197338209383657	-3.166706731	1.490246035	0.132906249370806	Gm9899
MGP_C57BL6NJ_G0022804	0.0354198902135101	-3.160221608	1.431504647	0.0855429478776823	Krt1
MGP_C57BL6NJ_G0030039	0.0287390503641886	-3.149705419	1.391197061	0.12852958962282	Gabra4
MGP_C57BL6NJ_G0024583	0.025654869622917	-3.107685925	0.442974344907421	0	Dsc1
MGP_C57BL6NJ_G0003357	0.0296100528129217	-3.064746742	2.213287007	0.192275546869528	Zfhx2os
MGP_C57BL6NJ_G0023362	0.0249712680976812	-3.058066207	2.069106479	0.243472859028362	Pou1f1
MGP_C57BL6NJ_G0017671	0.0269250514154078	-3.040847557	2.501722083	0.23146369697146	Tbata
MGP_C57BL6NJ_G0032310	0.0277076795550315	-3.035018383	18.96595843	2.28164503	Tmem145
MGP_C57BL6NJ_G0005512	0.0211486579506277	-3.029271393	4.249610277	0.476648249175771
MGP_C57BL6NJ_G0027936	0.0249699171723786	-3.027343701	0.560922173224804	0	Kprp
MGP_C57BL6NJ_G0017296	0.0328322743458747	-3.024369513	0.534056620502852	0.0267118049371021	Capn8
MGP_C57BL6NJ_G0028931	0.0152269233877914	-3.022607119	1.982847156	0.220025941647383	Dab1
MGP_C57BL6NJ_G0006099	0.0269251612333749	-3.021920355	1.413253007	0.0277347079950381
MGP_C57BL6NJ_G0027944	0.0262512778564842	-2.999536964	1.890756683	0	Crct1
MGP_C57BL6NJ_G0029918	0.0277794638282309	-2.994241542	2.45287039	0.232009579276746	Psapl1
MGP_C57BL6NJ_G0024493	0.0365375837336158	-2.985454926	0.491804011167342	0.0372057599831777	Six3
MGP_C57BL6NJ_G0028442	0.0283514939435933	-2.971183725	0.757476448774619	0	Sdr16c6
MGP_C57BL6NJ_G0029400	0.0238144032756064	-2.969420741	3.994623835	0.471683543122598	Epha8
MGP_C57BL6NJ_G0019484	0.0209523543834708	-2.950750837	7.51074948	0.871287739372499	Krt10
MGP_C57BL6NJ_G0019262	0.0202285290311442	-2.933037606	2.912471004	0.339802570676087	Lhx1
MGP_C57BL6NJ_G0036636	0.0402252949887957	-2.932986119	0.299088336595794	0.0159999212921632	Irs4
MGP_C57BL6NJ_G0007367	0.029660180453278	-2.932872549	1.78123236	0.194622455757267	Mir9-3hg
MGP_C57BL6NJ_G0031366	0.0173834283253662	-2.931124314	0.992663262927903	0.112456135874646	Slc4a5
MGP_C57BL6NJ_G0024639	0.0361708144687575	-2.929436021	7.902666653	1.019765676	Camk4
MGP_C57BL6NJ_G0016784	0.0165360235006765	-2.920835125	0.597453712435813	0.0630977787542627	Cdh7
MGP_C57BL6NJ_G0028545	0.0321479221176957	-2.916783535	44.35599012	6.810598657	Cga
MGP_C57BL6NJ_G0027167	0.0277534602903829	-2.914895817	12.14854844	1.579520893	Mmp24
MGP_C57BL6NJ_G0026198	0.0238389090971827	-2.913459153	3.926680299	0.505195421250423	Scn2a1
MGP_C57BL6NJ_G0033403	0.0180185825772003	-2.910964285	1.569454343	0.138826517688075	Gp2
MGP_C57BL6NJ_G0027307	0.0332926244498609	-2.904688182	17.56351589	2.39575296	Slc12a5
MGP_C57BL6NJ_G0025874	0.00194057071998222	-2.896967312	21.7462557	2.943979023	Gm996
MGP_C57BL6NJ_G0032974	0.0346875419524846	-2.879867536	0.352704648099069	0.0270838207524794	Grm5
MGP_C57BL6NJ_G0031959	0.03617583077247	-2.870758616	20.4754618	2.735052374	Prkcg
MGP_C57BL6NJ_G0035300	0.0261067530528083	-2.85753534	2.131804386	0.272830139537582	Exph5
MGP_C57BL6NJ_G0015879	0.0292164072160881	-2.854969931	0.244593553892086	0.00947509242222945	Gm14204
MGP_C57BL6NJ_G0024046	0.0336043244538347	-2.8499354	1.816540306	0.180456216700846	Cdsn
MGP_C57BL6NJ_G0022457	0.0324501188720053	-2.848744757	0.766225780496872	0.0609453791311707	Sstr3
MGP_C57BL6NJ_G0020331	0.0235594513945158	-2.83446422	6.894153349	0.928507495731353	Syndig1l
MGP_C57BL6NJ_G0022943	0.0203274841207736	-2.826057264	2.10866609	0.266746552257903	Shisa9
MGP_C57BL6NJ_G0020940	0.0438843005363379	-2.815970256	23.36463111	3.320207671	Diras2
MGP_C57BL6NJ_G0025581	0.0329118250601451	-2.809430572	2.609347664	0.323640968138792	Scd3
MGP_C57BL6NJ_G0020197	0.0416731536813035	-2.800002529	0.573407390761804	0.0363258835757207	Abhd12b
MGP_C57BL6NJ_G0031209	0.0310836370899841	-2.796429515	2.277314826	0.332513594686155	Ghrhr
MGP_C57BL6NJ_G0005576	0.0383945280713398	-2.782787915	1.226239262	0.0297453945275555	Gm5083
MGP_C57BL6NJ_G0020962	0.0349482135047252	-2.780193273	6.113262927	0.877782161655114	Gprin1
MGP_C57BL6NJ_G0000225	0.031054641220073	-2.774318818	105.1161526	14.56689298	Igkv3-2
MGP_C57BL6NJ_G0035434	0.0221438965612515	-2.769477164	3.394352139	0.486103463112974	Megf11
MGP_C57BL6NJ_G0032145	0.0181731961087204	-2.690156844	11.35025506	1.716734127	Slc8a2
MGP_C57BL6NJ_G0022548	0.0195676728091502	-2.687217962	7.324857897	1.09912392	1500009C09Rik
MGP_C57BL6NJ_G0018721	0.0222006643367889	-2.671495619	8.558903888	1.323787871	Fat2
MGP_C57BL6NJ_G0016210	0.0331997959836136	-2.649276163	2.79962892	0.433533748511052	St18
MGP_C57BL6NJ_G0028735	0.0218395143826657	-2.639046924	9.597116899	1.522462709	Frrs1l
MGP_C57BL6NJ_G0016651	0.0319929251409927	-2.634917541	8.773248343	1.606470303	Ecel1
MGP_C57BL6NJ_G0027019	0.0359256495721875	-2.632120744	0.836038609694976	0.0992965884102751	Insm1
MGP_C57BL6NJ_G0027504	0.0210404110428053	-2.630158225	2.820185387	0.419452520917796	Bhlhe22
MGP_C57BL6NJ_G0033074	0.0211606888799535	-2.626624919	1.582278346	0.21230991125057	Folr1
MGP_C57BL6NJ_G0032786	0.0250062956521527	-2.618056501	1.500921045	0.210381527645435	Nell1
MGP_C57BL6NJ_G0032337	0.0344570021114234	-2.615832008	0.263408846632527	0	Cyp2b19
MGP_C57BL6NJ_G0034676	0.0205747752314834	-2.615218109	4.449829224	0.683866541102734	Necab2
MGP_C57BL6NJ_G0016276	0.0317897175783091	-2.58418806	0.773185318444296	0.0590864365489414	B3gat2
MGP_C57BL6NJ_G0024581	0.0386734882647128	-2.581615697	0.681802357356053	0.077915278798944	Dsc3
MGP_C57BL6NJ_G0017606	0.0247673550215212	-2.57818982	2.079011308	0.331591914388053	Grik2
MGP_C57BL6NJ_G0017893	0.0209373234820868	-2.578166874	9.64574026	1.558636814	Plk5
MGP_C57BL6NJ_G0005609	0.0363734949065408	-2.55210778	1.656751245	0.260863417730616
MGP_C57BL6NJ_G0016516	0.0329426821645096	-2.546594298	0.128901391558516	0.00914468020730324	Abca12
MGP_C57BL6NJ_G0036486	0.0290397143524764	-2.54410376	0.587479483841622	0.0988435668951835	C77370
MGP_C57BL6NJ_G0027938	0.0304081197498187	-2.540644359	0.956954402933073	0	2310050C09Rik
MGP_C57BL6NJ_G0019174	0.0317931713285061	-2.536929936	1.223529787	0.0741011807305924	Sebox
MGP_C57BL6NJ_G0029621	0.0251073440538934	-2.535914947	0.693573593473798	0.0895419008550389	Trp73
MGP_C57BL6NJ_G0005686	0.0394225029120197	-2.52975044	27.8814019	4.848066317	Mir124a-1hg
MGP_C57BL6NJ_G0020588	0.0253247783427026	-2.518904743	3.145574911	0.567801385919088	Akr1c14
MGP_C57BL6NJ_G0027407	0.0313298621769921	-2.517895951	3.76417952	0.617740606828242	Hrh3
MGP_C57BL6NJ_G0028764	0.0326336497990494	-2.517249786	7.492115878	1.264239187	Mup5
MGP_C57BL6NJ_G0016028	0.0366594597708294	-2.511516935	0.181361998918803	0	9330118I20Rik
MGP_C57BL6NJ_G0030348	0.0230532134437725	-2.508213338	3.028040057	0.521588776596771	Wscd2
MGP_C57BL6NJ_G0028194	0.0318958076971428	-2.495463255	6.229453888	1.259235175	5330417C22Rik
MGP_C57BL6NJ_G0018425	0.0379774886088176	-2.493099906	28.81508479	5.108311836	Adcy1
MGP_C57BL6NJ_G0024680	0.0216291698141373	-2.492082102	8.001456073	1.439315651	Psd2
MGP_C57BL6NJ_G0022241	0.0313324709407725	-2.489936888	0.147997364307665	0.0163538533503298	Csmd3
MGP_C57BL6NJ_G0021495	0.0289781735154329	-2.472050806	4.315949033	0.739814546800974	Itih3
MGP_C57BL6NJ_G0019695	0.0225804931661102	-2.471531263	3309.249457	705.2304332	Gh
MGP_C57BL6NJ_G0006049	0.031757904146515	-2.464192692	0.495575327414831	0.0146392650985427	Gm14033
MGP_C57BL6NJ_G0032312	0.0316038553464432	-2.463806097	1.621267319	0.0466868357036973	Cnfn
MGP_C57BL6NJ_G0031531	0.0324850739764306	-2.452620634	1.621726244	0.270878897222984	Cntn6
MGP_C57BL6NJ_G0001962	0.0303774841362591	-2.443654021	0.366762351038646	0.0256314347501144
MGP_C57BL6NJ_G0022673	0.0217504435402994	-2.435305458	15.16336224	2.776811265	Nell2
MGP_C57BL6NJ_G0025038	0.0342457069197354	-2.425831864	8.940801019	1.684273072	Gal
MGP_C57BL6NJ_G0026771	0.0424153617260751	-2.419657032	3.557941185	0.573725664460931	Itpka
MGP_C57BL6NJ_G0019269	0.0206734940658292	-2.411279214	13.86974089	2.5050173	Car4
MGP_C57BL6NJ_G0019753	0.0353561449450913	-2.400818169	2.50692257	0.433432385753972	Btbd17
MGP_C57BL6NJ_G0022319	0.0247275493367503	-2.39774864	0.472154476597962	0.0527501215195307	Fam135b
MGP_C57BL6NJ_G0036300	0.036217485256745	-2.395894163	1.035106218	0.150198231702903	Pnma3
MGP_C57BL6NJ_G0028094	0.0427517343271553	-2.382445243	0.634684919143651	0.095599972379886	Nhlh2
MGP_C57BL6NJ_G0028099	0.0476835205406184	-2.380376728	0.683391750720414	0.119959751203581	Tshb
MGP_C57BL6NJ_G0017917	0.0198477963345494	-2.364337222	5.92435009	1.107630777	Lingo3
MGP_C57BL6NJ_G0005485	0.0307407594678121	-2.362791495	1.903902597	0.262899296050421
MGP_C57BL6NJ_G0035224	0.0179039269585656	-2.361626949	14.83117922	2.884921608	Scn2b
MGP_C57BL6NJ_G0023887	0.0433543427089993	-2.356614445	9.869046117	1.942120589	Tff2
MGP_C57BL6NJ_G0022190	0.0334593304943848	-2.350550921	0.314510463244241	0.0238601829856716	Kcns2
MGP_C57BL6NJ_G0017041	0.0217528019447257	-2.343432639	2.388538088	0.476818160522393	Tnr
MGP_C57BL6NJ_G0021250	0.033109212778657	-2.340095381	1.120491886	0.12625876729587
MGP_C57BL6NJ_G0021942	0.0366296199826439	-2.338166473	52.17209547	10.41323036	Phyhip
MGP_C57BL6NJ_G0030358	0.0405732475242068	-2.333444653	4.944817021	0.964524067610107	Dao
MGP_C57BL6NJ_G0024471	0.0315371752830103	-2.330380733	10.04760137	1.908410433	Tmem178
MGP_C57BL6NJ_G0031484	0.0365050924858178	-2.330104102	4.77903472	0.906809190392203	Wnt7a
MGP_C57BL6NJ_G0019480	0.0432603993594471	-2.330080326	0.503901392638803	0.0171511768898426	Krt25
MGP_C57BL6NJ_G0022124	0.0248256603187085	-2.325338685	0.30332515348689	0.0564358543114286	Prlr
MGP_C57BL6NJ_G0019862	0.0216314421153905	-2.317908524	19.56882966	3.947897045	Rbfox3
MGP_C57BL6NJ_G0026231	0.0301797288311183	-2.317363793	0.88188984530431	0.118768450095351	Erich2
MGP_C57BL6NJ_G0032703	0.0318132143407716	-2.315879473	18.07217739	3.982165761	Lhb
MGP_C57BL6NJ_G0018040	0.0153016421597476	-2.315085271	3.885781309	0.779535240359106
MGP_C57BL6NJ_G0025558	0.0332066214332677	-2.310181315	8.402376134	1.654873514	Golga7b
MGP_C57BL6NJ_G0031578	0.0197502824054622	-2.309821389	9.580980287	1.966394462	Slc6a11
MGP_C57BL6NJ_G0006012	0.0408049952481535	-2.297664646	0.320564426621627	0.029739367039967	Gm26702
MGP_C57BL6NJ_G0029426	0.0445302741322918	-2.291651974	0.688895855642473	0.069660009542549	Pla2g2f
MGP_C57BL6NJ_G0035447	0.0344569694887217	-2.289960138	2.142488601	0.326453943152766	Ubap1l
MGP_C57BL6NJ_G0028117	0.0359506803653533	-2.283183148	1.664697522	0.28068556359383	Bcl2l15
MGP_C57BL6NJ_G0020819	0.0376662875534389	-2.279394451	1.226715782	0.18234575399991	Serpinb1b
MGP_C57BL6NJ_G0034404	0.0310921220487047	-2.272701308	0.249988447571439	0.0264895934566133	Abcc12
MGP_C57BL6NJ_G0032730	0.0389675673105425	-2.270626947	13.98556196	2.981299634	Lmtk3
MGP_C57BL6NJ_G0026912	0.0265288695826094	-2.269871125	0.410596781528227	0.0350707864827896	Pdyn
MGP_C57BL6NJ_G0027109	0.04194959397029	-2.267028606	1.194951384	0.189192397376752	Xkr7
MGP_C57BL6NJ_G0019166	0.0359717739939981	-2.265301487	135.9730256	29.01217309	Aldoc
MGP_C57BL6NJ_G0022085	0.0275560881353911	-2.255670567	2.028310909	0.392645308267898	Fgf14
MGP_C57BL6NJ_G0018563	0.0319680013634561	-2.252249474	2.34780423	0.473970277902382	Gabrb2
MGP_C57BL6NJ_G0031646	0.031773613060324	-2.250733332	8.395668165	1.769628823	Slc25a18
MGP_C57BL6NJ_G0022221	0.0210319540451672	-2.247607999	4.93952057	1.037937394	Rims2
MGP_C57BL6NJ_G0033647	0.0318014906154154	-2.244967611	2.103202801	0.418015414140835	Adgra1
MGP_C57BL6NJ_G0030872	0.0414528344412951	-2.243089676	1.906863664	0.412103762622735	Asb4
MGP_C57BL6NJ_G0026657	0.0475137523333843	-2.242730281	0.492522042117333	0.0213210567711856	Fshb
MGP_C57BL6NJ_G0028535	0.0321409680600225	-2.240573312	8.743901628	1.804227808	Cnr1
MGP_C57BL6NJ_G0036748	0.0427631950352729	-2.240029353	0.355186753340584	0.0324892293656161	Glra2
MGP_C57BL6NJ_G0029872	0.0304504647542434	-2.236869067	0.43068576017566	0.0505640691208863	Slc5a1
MGP_C57BL6NJ_G0024598	0.027198834392665	-2.232718469	1.630530185	0.325531163096571	Nol4
MGP_C57BL6NJ_G0033640	0.033210435196238	-2.225909581	6.470051896	1.359665426	Dpysl4
MGP_C57BL6NJ_G0025646	0.0337120673401948	-2.210570724	2.534534931	0.486220896943337	Col17a1
MGP_C57BL6NJ_G0020001	0.0247759462753878	-2.205937015	16.87695264	3.72248324	Ntsr2
MGP_C57BL6NJ_G0030040	0.0256783555876403	-2.200006488	1.209458224	0.262223322977233	Gabrb1
MGP_C57BL6NJ_G0018561	0.0292531185902914	-2.197902478	7.919635093	1.74073606	Gabra1
MGP_C57BL6NJ_G0029423	0.0328860013073768	-2.197659346	0.193403078502583	0.0227069436005234	Vwa5b1
MGP_C57BL6NJ_G0040930	0.0478602812806362	-2.192648072	8.560942034	1.395843751
MGP_C57BL6NJ_G0026592	0.015902561542417	-2.186910138	12.59858707	2.82836795	Syt13
MGP_C57BL6NJ_G0027045	0.0259191173141221	-2.180290368	4.868575209	1.033480512	Syndig1
MGP_C57BL6NJ_G0001319	0.0309597437338072	-2.176126135	0.608531387219827	0.0782432573430952
MGP_C57BL6NJ_G0022360	0.0304482999980636	-2.174365799	3.712222375	0.876345185555484	Ly6h
MGP_C57BL6NJ_G0025618	0.0224155181683269	-2.172226591	9.981475926	2.214827076	Psd
MGP_C57BL6NJ_G0035001	0.0191577887745608	-2.171518882	6.711683445	1.489808579	Ntm
MGP_C57BL6NJ_G0016273	0.0204738260957242	-2.168748055	7.371675102	1.63904511
MGP_C57BL6NJ_G0029218	0.0203846867693338	-2.158468081	14.94515552	3.349510429	Dlgap3
MGP_C57BL6NJ_G0024404	0.0223180306331187	-2.145900808	5.2160531	1.185654415	Dlgap1
MGP_C57BL6NJ_G0020951	0.0238128286574774	-2.145786	50.32296714	11.53248313	Cplx2
MGP_C57BL6NJ_G0034735	0.0356628931381873	-2.145699461	2.91975061	0.618661309909698	Cpne7
MGP_C57BL6NJ_G0033648	0.0162604447470016	-2.143697535	14.79407707	3.401658792	Kndc1
MGP_C57BL6NJ_G0024665	0.0370835663504893	-2.141072516	1.450799417	0.316310130352496	Lrrtm2
MGP_C57BL6NJ_G0024629	0.0380638625826049	-2.140845997	1.030451717	0.219818202920244	Gpr17
MGP_C57BL6NJ_G0032494	0.0360952734074025	-2.14025301	14.45072178	3.195549472	Dmkn
MGP_C57BL6NJ_G0017269	0.0324493519472884	-2.137182086	3.322403036	0.708467015064731	Stum
MGP_C57BL6NJ_G0020233	0.0328217980390796	-2.135716674	0.810150483429596	0.150311694382967	Dbpht2
MGP_C57BL6NJ_G0020885	0.0419958500211522	-2.135465188	2.138694286	0.444086791764925	Rnf182
MGP_C57BL6NJ_G0000068	0.0427152073883211	-2.131929859	5.245538957	0.781750610881706	Ighv2-9
MGP_C57BL6NJ_G0000196	0.0453974042485547	-2.130633721	30.72703257	6.476793348	Igkv12-41
MGP_C57BL6NJ_G0027024	0.0374384310040047	-2.128354049	0.907116730253919	0.161060437004071	Nkx2-2
MGP_C57BL6NJ_G0026555	0.0212707741565871	-2.120205694	21.8387157	5.008966133	C1qtnf4
MGP_C57BL6NJ_G0021556	0.0371738660120509	-2.1164354	3.170499018	0.344066838064218	Fam25c
MGP_C57BL6NJ_G0035617	0.0239343970543133	-2.1109045	31.02989666	7.213614072	Zic1
MGP_C57BL6NJ_G0032785	0.0294189690705723	-2.110199627	1.737484692	0.43215471838481	Slc6a5
MGP_C57BL6NJ_G0005322	0.0321288640578532	-2.106028636	0.827001526107384	0.137693244421031	Gm12116
MGP_C57BL6NJ_G0025951	0.0338368538593127	-2.103602757	1.244596161	0.260837454923605	Barhl1
MGP_C57BL6NJ_G0035311	0.0200381073098361	-2.101284201	12.80202146	3.052555992	Elmod1
MGP_C57BL6NJ_G0031579	0.0223839622420816	-2.100800732	15.93555786	3.808076669	Slc6a1
MGP_C57BL6NJ_G0025449	0.0327364759586279	-2.100576626	1.085376988	0.214830208692454	Gldc
MGP_C57BL6NJ_G0036655	0.0346037360480176	-2.098580844	0.4684149842541	0.0963551373775596	Htr2c
MGP_C57BL6NJ_G0020996	0.0322574005501102	-2.096861224	2.352673983	0.558691819981168	Pitx1
MGP_C57BL6NJ_G0020199	0.0316796178343594	-2.09650366	6.803055997	1.598159092	Trim9
MGP_C57BL6NJ_G0032170	0.0289868418679359	-2.087068019	3.401456134	0.787534920720967	Pnmal1
MGP_C57BL6NJ_G0036259	0.0323841093234323	-2.08207088	0.96335025543166	0.120755507936899	Ldoc1
MGP_C57BL6NJ_G0026159	0.0200972533787388	-2.080729305	4.053692916	0.963813170887628	Kcnj3
MGP_C57BL6NJ_G0027311	0.0272161670519996	-2.080168842	5.810541493	1.352410329	Cdh22
MGP_C57BL6NJ_G0022509	0.0352065782017073	-2.069321466	2.384302129	0.561889515571795	Cacna1i
MGP_C57BL6NJ_G0026978	0.043188811739688	-2.065880346	0.885940203179953	0.192587760021655	Pak7
MGP_C57BL6NJ_G0030925	0.0209704432092942	-2.059512501	5.223355713	1.253191254	Cadps2
MGP_C57BL6NJ_G0022549	0.0152256877932102	-2.058400335	35.31261896	8.63173003	Sept3
MGP_C57BL6NJ_G0017714	0.0320585787974319	-2.052732559	0.414044938713614	0.0407069886261061	Gm10118
MGP_C57BL6NJ_G0018366	0.0339213339560719	-2.050107688	8.463843637	2.00682822	Sec14l3
MGP_C57BL6NJ_G0027738	0.0205222613836948	-2.049756235	3.012987145	0.733875645869809	Gria2
MGP_C57BL6NJ_G0003008	0.0307767015791293	-2.049329551	0.606416814570168	0.0665763928132207	Kcnmb4os2
MGP_C57BL6NJ_G0016922	0.021997481483357	-2.047850679	38.72360158	9.594926113	Gpr37l1
MGP_C57BL6NJ_G0022622	0.0238053327642059	-2.04466263	12.82068068	3.215536155	Mlc1
MGP_C57BL6NJ_G0016153	0.0458557552656444	-2.034877244	1.349058388	0.227731455550145	4930447F24Rik
MGP_C57BL6NJ_G0007368	0.0428398280237009	-2.031983806	0.401199693242532	0.0711269029037118	Gm35040
MGP_C57BL6NJ_G0029654	0.0270664052443355	-2.031150122	3.688385723	0.895096637863631	Tmem240
MGP_C57BL6NJ_G0015874	0.0430396162439906	-2.030649058	0.779689405991685	0.12372729844704	Gm14169
MGP_C57BL6NJ_G0033655	0.0341316505021299	-2.029647875	10.11933047	2.398743056	Caly
MGP_C57BL6NJ_G0034359	0.0158481913518688	-2.026902997	15.12752674	3.755715332	Cacna1a
MGP_C57BL6NJ_G0030747	0.0259661706745302	-2.024561069	6.038918708	1.508566345	Slc29a4
MGP_C57BL6NJ_G0019336	0.0291065450184796	-2.02110016	7.056207889	1.764711003	Car10
MGP_C57BL6NJ_G0016173	0.0293696196751708	-2.021097822	0.360716335221382	0.0483933692914117	C230004F18Rik
MGP_C57BL6NJ_G0022674	0.0403438639914632	-2.016679629	0.687638257343813	0.131260054537174	Dbx2
MGP_C57BL6NJ_G0025105	0.0362697949708998	-2.015386243	9.681399902	2.308124731	Cnih2
MGP_C57BL6NJ_G0032174	0.0430621600478044	-2.009587623	0.942636910082171	0.174149997955404	Psg16
MGP_C57BL6NJ_G0015901	0.0444669542355289	-2.003450095	2.327679517	0.538869283656484	AW047730
MGP_C57BL6NJ_G0030097	0.0365744885687089	-2.000133552	0.342945540743461	0.0547509592514971	Gnrhr
MGP_C57BL6NJ_G0023893	0.0281017718619175	-1.993336102	4.389955188	1.051320026	Pde9a
MGP_C57BL6NJ_G0035232	0.0298421539937997	-1.99089544	2.045315839	0.520860790469227	Dscaml1
MGP_C57BL6NJ_G0023454	0.0256696555097369	-1.989470179	12.38291752	3.223533018	Olig1
MGP_C57BL6NJ_G0027849	0.0309527782198783	-1.982385162	1.803535428	0.399822641098342	Efna3
MGP_C57BL6NJ_G0035841	0.03148201563862	-1.981979137	3.240122302	0.817128792989422	Cspg5
MGP_C57BL6NJ_G0027972	0.0196116797892019	-1.978072189	6.282259724	1.640086381	Celf3
MGP_C57BL6NJ_G0016817	0.0405152099100388	-1.972154102	1.276159978	0.321496727807666	Dpp10
MGP_C57BL6NJ_G0029723	0.0369353300898946	-1.9688233	0.915882707665585	0.195902723988712	Grm3
MGP_C57BL6NJ_G0035333	0.0197425062390387	-1.968441884	4.458480519	1.144617577	Tmem266
MGP_C57BL6NJ_G0028484	0.018790274707898	-1.962769091	18.87939775	4.857220468	Calb1
MGP_C57BL6NJ_G0019538	0.042418596915898	-1.961862389	14.44375352	3.298145123	Krt17
MGP_C57BL6NJ_G0020395	0.0304192382755354	-1.956132711	1.857604769	0.424599044980282	Kcnk10
MGP_C57BL6NJ_G0030814	0.0330160697401288	-1.954585802	1.160254652	0.253343251511904	Gpr12
MGP_C57BL6NJ_G0020385	0.0224911815567113	-1.954231166	4.975282594	1.286178082	Nrxn3
MGP_C57BL6NJ_G0025275	0.0223830314912689	-1.952049337	25.24322081	6.587061322	Tmem132a
MGP_C57BL6NJ_G0016751	0.0297445054187917	-1.938899785	0.289161039998572	0.0464335120626099	Neu4
MGP_C57BL6NJ_G0015514	0.0353851985462121	-1.937980637	0.380892796594735	0.0667761588543816	Gm20743
MGP_C57BL6NJ_G0034804	0.0311152298447639	-1.937029891	11.21018925	2.955437855	Gria4
MGP_C57BL6NJ_G0017994	0.0432661714356548	-1.936224979	1.155375293	0.284904527766033	Rfx4
MGP_C57BL6NJ_G0016283	0.0375425911391791	-1.934201045	0.812861789164695	0.20862805207263	Adgrb3
MGP_C57BL6NJ_G0022652	0.0433843756364836	-1.920485488	0.874317292397446	0.152764364111804	Syt10
MGP_C57BL6NJ_G0027427	0.0303824639633854	-1.919225908	3.739064668	0.900068721753333	Nkain4
MGP_C57BL6NJ_G0028267	0.0429110957362946	-1.916444449	1.451223851	0.376418062043721	Ndst3
MGP_C57BL6NJ_G0023091	0.042549314321546	-1.915623757	1.201168274	0.240711673008287	Fetub
MGP_C57BL6NJ_G0006176	0.0354879588881557	-1.914903663	1.051915879	0.0981515639501706	Gm14216
MGP_C57BL6NJ_G0017708	0.0400667730488763	-1.911419627	2.44909294	0.32310108544598	Atoh7
MGP_C57BL6NJ_G0023055	0.0247237261893267	-1.910007773	3.67964624	0.959162615557283	Map6d1
MGP_C57BL6NJ_G0033855	0.0309381340399727	-1.908856834	1.531708749	0.38040299382224	Sox1
MGP_C57BL6NJ_G0020869	0.0440089759433747	-1.907611131	1.717057592	0.432369211809445	Elovl2
MGP_C57BL6NJ_G0018032	0.0195758718604346	-1.905624591	0.820845973138057	0.195938409708197	Slc5a8
MGP_C57BL6NJ_G0017124	0.0353941369686929	-1.9052059	2.556203643	0.621221860582982	Ccdc190
MGP_C57BL6NJ_G0019114	0.0391157764781833	-1.905101846	4.751224451	1.220781137
MGP_C57BL6NJ_G0018112	0.0311367182739903	-1.90008286	16.3082734	4.369790293	Syt1
MGP_C57BL6NJ_G0033363	0.0304250493268265	-1.899260878	0.716116040760589	0.158096714534901	Micalcl
MGP_C57BL6NJ_G0017954	0.0428272289587183	-1.898326661	4.180620358	1.097018916	Celf5
MGP_C57BL6NJ_G0016304	0.0303996609692431	-1.897528207	3.252747772	0.848986093860559	Amer3
MGP_C57BL6NJ_G0023017	0.0366411297802361	-1.894748213	8.402334816	2.196491065	Rtn4r
MGP_C57BL6NJ_G0023990	0.0218751838746132	-1.894546878	36.03613941	9.95547851	Prrt1
MGP_C57BL6NJ_G0000112	0.0477512886048872	-1.889569081	5.605633049	1.135599233	Ighv1-47
MGP_C57BL6NJ_G0033331	0.0365866950494589	-1.886848854	4.530908642	1.186181282	Tub
MGP_C57BL6NJ_G0033779	0.0219886431564505	-1.882864278	6.302803705	1.725543954
MGP_C57BL6NJ_G0018560	0.0427587654394888	-1.882411086	2.862989159	0.780847769389088	Gabrg2
MGP_C57BL6NJ_G0023491	0.0425585857733518	-1.87754361	0.286625745528236	0.0536499634044508	Kcnj6
MGP_C57BL6NJ_G0030036	0.0478044751263577	-1.87685386	0.434703227855114	0.10342633728131	Gabrg1
MGP_C57BL6NJ_G0028040	0.032695586409268	-1.873046077	7.018892656	1.896750237	Ankrd34a
MGP_C57BL6NJ_G0033661	0.0430471057990098	-1.871532052	3.80752192	1.006860805	Sprn
MGP_C57BL6NJ_G0018017	0.0432731636276487	-1.871169346	0.756428088622863	0.167943348340609	Ascl1
MGP_C57BL6NJ_G0018365	0.0317701820628497	-1.866904019	0.842562781060917	0.210022171921202	Sec14l4
MGP_C57BL6NJ_G0016454	0.0416470722176183	-1.861907915	0.35741149940833	0.0792096317845681	Mpp4
MGP_C57BL6NJ_G0031554	0.0287059960784919	-1.857969298	2.895669584	0.784880208145688	Cpne9
MGP_C57BL6NJ_G0029813	0.0305850799246469	-1.857830846	1.810107196	0.474764022285535	Gareml
MGP_C57BL6NJ_G0029822	0.031332383891908	-1.853978838	9.188176687	2.460429358	Kcnk3
MGP_C57BL6NJ_G0025083	0.0186948861863961	-1.853474427	21.84186496	6.115201014	Sptbn2
MGP_C57BL6NJ_G0016634	0.0304848907375342	-1.85265271	0.567183612754747	0.115517543583888	2810459M11Rik
MGP_C57BL6NJ_G0007049	0.0418133873595348	-1.849668377	0.584260488878192	0.152992048287019	Gm3294
MGP_C57BL6NJ_G0027530	0.0319109222567788	-1.848632412	4.925054866	1.166997312	Tmem212
MGP_C57BL6NJ_G0018766	0.0340942238705412	-1.844316176	8.742359177	2.392969624	Fam183b
MGP_C57BL6NJ_G0034763	0.0195534114445511	-1.837838861	9.512619477	2.719989496	Pgbd5
MGP_C57BL6NJ_G0025600	0.0305350120543093	-1.834894076	3.064665199	0.884501352841478	Lbx1
MGP_C57BL6NJ_G0023921	0.0318511043237778	-1.829278403	1.437786071	0.352304298586983	Cyp4f14
MGP_C57BL6NJ_G0016905	0.0289895610756775	-1.827806577	11.41242697	3.277197896	Adora1
MGP_C57BL6NJ_G0019650	0.0326620465855212	-1.827490084	2.261940034	0.550401572337037	1700023F06Rik
MGP_C57BL6NJ_G0032547	0.0361160251207192	-1.817048779	7.008330617	2.019340305	Slc7a10
MGP_C57BL6NJ_G0033509	0.0333727839782861	-1.816235791	0.324513186221666	0.0619053270950675
MGP_C57BL6NJ_G0035184	0.0253272198879869	-1.813884897	1.280559422	0.365380919225847	Mfrp
MGP_C57BL6NJ_G0031708	0.0319728976047574	-1.81138104	12.37951316	3.560059375	Gpr162
MGP_C57BL6NJ_G0030442	0.0316032022267196	-1.81053603	7.625497114	2.223504233	Dtx1
MGP_C57BL6NJ_G0022798	0.0356872373859248	-1.810135091	7.415371803	1.870115819
MGP_C57BL6NJ_G0020489	0.036042708857938	-1.806956804	9.904998331	2.862385294	Cyp46a1
MGP_C57BL6NJ_G0035521	0.0391398585183539	-1.803930655	3.543008326	1.015167643	Unc13c
MGP_C57BL6NJ_G0035188	0.0306406730946348	-1.799328697	7.864375685	2.131027349	Ccdc153
MGP_C57BL6NJ_G0026619	0.0278581969646725	-1.797755446	19.16015424	5.74106374	Slc1a2
MGP_C57BL6NJ_G0020603	0.0459933383209675	-1.796249627	0.502937045095425	0.133868928836848	Adarb2
MGP_C57BL6NJ_G0023212	0.0469550215335824	-1.795480529	0.615090683698287	0.161447218229775	Stxbp5l
MGP_C57BL6NJ_G0028516	0.0425321344943153	-1.791870792	1.024822536	0.292415386085163	Fut9
MGP_C57BL6NJ_G0018405	0.0433034386292502	-1.790687364	1.942397466	0.583678853059728	Gck
MGP_C57BL6NJ_G0037389	0.0305609623225893	-1.7846363	5.151126816	1.409217688	Gm11611
MGP_C57BL6NJ_G0031714	0.019601478955501	-1.782516464	12.55476571	3.743794758	Pianp
MGP_C57BL6NJ_G0019426	0.0154346758257771	-1.778825606	13.94692444	4.101388277	Srcin1
MGP_C57BL6NJ_G0029449	0.0426555585080424	-1.778701743	10.13132223	2.903039618	Igsf21
MGP_C57BL6NJ_G0032432	0.0424871263535314	-1.777323701	1.729535093	0.464211474868679	Dpf1
MGP_C57BL6NJ_G0018423	0.0478060905730516	-1.771439257	5.112874018	1.392147573	Ramp3
MGP_C57BL6NJ_G0018105	0.0268787352877229	-1.768286417	8.137921645	2.394355609	Lin7a
MGP_C57BL6NJ_G0020064	0.0343297096023645	-1.766486454	3.274310507	0.917442921905269	Cdhr3
MGP_C57BL6NJ_G0033819	0.0380983912143779	-1.764221554	2.249495986	0.645168620710623	Prr36
MGP_C57BL6NJ_G0016952	0.0439812743229555	-1.762073858	0.140737196521646	0.0268229079473655	Lhx9
MGP_C57BL6NJ_G0031395	0.0428718968636406	-1.757796131	3.721464093	1.093364276	Fbxo41
MGP_C57BL6NJ_G0028218	0.0329909917991416	-1.750759222	3.025980304	0.890438146192644	Olfm3
MGP_C57BL6NJ_G0034693	0.0439556479883646	-1.749581236	1.029796786	0.204856457620711	Fam92b
MGP_C57BL6NJ_G0000076	0.0434474189843079	-1.748645723	5.594939092	1.185799655	Ighv3-1
MGP_C57BL6NJ_G0032743	0.025995705145814	-1.748565951	5.208905893	1.543485717	Abcc8
MGP_C57BL6NJ_G0034110	0.0232982099788913	-1.747073234	38.40382887	11.52388198	Gpm6a
MGP_C57BL6NJ_G0027581	0.0305169910667519	-1.743429095	2.840106144	0.828370867940106	Trpc3
MGP_C57BL6NJ_G0033705	0.0419372076715285	-1.738295973	0.64064015206483	0.137610897536951	Ano9
MGP_C57BL6NJ_G0020499	0.0397869488337829	-1.735705023	13.51213044	4.664077201	Dlk1
MGP_C57BL6NJ_G0030930	0.043147697594354	-1.730835571	0.588357293927916	0.141407625286236	Iqub
MGP_C57BL6NJ_G0029159	0.0417328142339457	-1.729959175	2.308833564	0.685545787392004	Hpcal4
MGP_C57BL6NJ_G0029265	0.0326155470477013	-1.729618906	7.047856103	2.117081253	Adgrb2
MGP_C57BL6NJ_G0023776	0.0198682372759488	-1.728559937	34.07481029	10.55667512	Fbxl16
MGP_C57BL6NJ_G0006240	0.0394916543225818	-1.726244444	3.814095989	1.027392076	Gm27032
MGP_C57BL6NJ_G0025778	0.033003731986713	-1.721661151	5.172336055	1.632395647	Slc39a12
MGP_C57BL6NJ_G0034507	0.0303819788754933	-1.719595522	8.191389496	2.407292624	Car7
MGP_C57BL6NJ_G0029729	0.0305457330105374	-1.719553006	2.869325271	0.883424723400001
MGP_C57BL6NJ_G0030949	0.0260425069058825	-1.718750518	5.621560046	1.689405243	Lrrc4
MGP_C57BL6NJ_G0018407	0.026143387770477	-1.717755001	27.25703287	8.428024074	Camk2b
MGP_C57BL6NJ_G0016579	0.0354953016022962	-1.715935519	0.399884995205314	0.0881867110939184	Asic4
MGP_C57BL6NJ_G0006506	0.0460164881970395	-1.710644264	0.812845057114165	0.227794654811351	4930570G19Rik
MGP_C57BL6NJ_G0036455	0.0329999270795551	-1.710303845	1.097716746	0.334086467312	Nlgn3
MGP_C57BL6NJ_G0019017	0.026247309369361	-1.709905777	6.185071732	1.900190705	Wscd1
MGP_C57BL6NJ_G0025112	0.0390140844816044	-1.704197553	4.23458305	1.273899007	Cst6
MGP_C57BL6NJ_G0033451	0.0429900520766713	-1.703203233	1.044311149	0.256417867207544	Cacng3
MGP_C57BL6NJ_G0024989	0.0401972174661225	-1.697841817	0.588265573847865	0.141924925426627	Rnf165
MGP_C57BL6NJ_G0030006	0.0419859174871308	-1.693374061	0.267613474148714	0.0602560460433273	Klb
MGP_C57BL6NJ_G0032794	0.0405949817926742	-1.692243812	6.324960142	1.99140431	Luzp2
MGP_C57BL6NJ_G0022964	0.0339847135585261	-1.691978677	1.889296304	0.588432124463613	Efcab1
MGP_C57BL6NJ_G0032913	0.0391242250327209	-1.69021377	3.042097874	0.851298212922682	BC048679
MGP_C57BL6NJ_G0035319	0.0289849165001688	-1.689135697	17.88800139	5.757091203	Acsbg1
MGP_C57BL6NJ_G0016557	0.0446711395435033	-1.688943812	1.417288534	0.390379461974307	Cryba2
MGP_C57BL6NJ_G0016616	0.0314307034935364	-1.686551128	7.345873607	2.362816987	Sphkap
MGP_C57BL6NJ_G0035780	0.0330507548067331	-1.678882244	9.652226357	3.036187892	Bsn
MGP_C57BL6NJ_G0027255	0.0319472664973848	-1.678847222	8.779084395	2.787672059	Rims4
MGP_C57BL6NJ_G0029614	0.047334405054983	-1.677820794	2.443416231	0.742748691498162	Ajap1
MGP_C57BL6NJ_G0025176	0.0227131366612835	-1.675258922	14.6760268	4.662472863	Nrxn2
MGP_C57BL6NJ_G0016846	0.0396418085096311	-1.674423398	1.097754425	0.355164152451258	Pigr
MGP_C57BL6NJ_G0030037	0.044110046340388	-1.674036992	0.870873621149042	0.267207110758247	Gabra2
MGP_C57BL6NJ_G0017715	0.0329507359811976	-1.671998389	2.234803294	0.683100130874773	Lrrtm3
MGP_C57BL6NJ_G0034492	0.0400497413093062	-1.671517314	0.87958322169269	0.253551459707588	Cdh8
MGP_C57BL6NJ_G0030898	0.0329351943132045	-1.670095684	1.744673912	0.526417280259273	Gpr85
MGP_C57BL6NJ_G0023538	0.0397159475995462	-1.669068163	1.515000136	0.363046833677485	Gm1604b
MGP_C57BL6NJ_G0031980	0.0280397982663169	-1.66696717	20.58083293	6.769917392	Ttyh1
MGP_C57BL6NJ_G0019554	0.0466619424796317	-1.664142019	3.404849667	1.028967637	Zfp385c
MGP_C57BL6NJ_G0024017	0.03674309564203	-1.663310156	3.87175655	1.092007638	Ly6g6c
MGP_C57BL6NJ_G0029232	0.0329277315851324	-1.663209642	13.68704025	4.326979954	Trim62
MGP_C57BL6NJ_G0025805	0.0399571604714659	-1.661337859	5.076212638	1.613609983	Gpr158
MGP_C57BL6NJ_G0032644	0.032384703864841	-1.659507167	17.31138215	5.554841325	Lrrc4b
MGP_C57BL6NJ_G0020862	0.0429119949880504	-1.659047656	1.174877454	0.332366519547749	Tfap2a
MGP_C57BL6NJ_G0016582	0.0433630396061797	-1.65636881	3.91404802	1.240399445	Tmem198
MGP_C57BL6NJ_G0036264	0.0435250852180367	-1.654790732	0.609339573307266	0.184177612146842	Slitrk4
MGP_C57BL6NJ_G0028912	0.043223301354042	-1.642103146	3.110561198	0.980221344986188	Ak4
MGP_C57BL6NJ_G0028079	0.0426159384005548	-1.636540843	0.269462422282749	0.0701650100783013	Spag17
MGP_C57BL6NJ_G0032060	0.0291396856074106	-1.636472876	1.035019114	0.325241183925517	Usp29
MGP_C57BL6NJ_G0023102	0.0418165175987388	-1.636051449	6.137699309	1.949372931	Sst
MGP_C57BL6NJ_G0020057	0.0421274427204918	-1.635527056	1.818750375	0.555779605619326	Gpr22
MGP_C57BL6NJ_G0016762	0.0400607589996004	-1.635315727	0.31403052926523	0.0759591221290776	Cntnap5b
MGP_C57BL6NJ_G0000008	0.0369870461773616	-1.63389813	18.0624141	5.79970106	Ighg3
MGP_C57BL6NJ_G0020434	0.0314851356570793	-1.628057751	1.32399881	0.444025509517297	Unc79
MGP_C57BL6NJ_G0030144	0.0320058942003456	-1.626839932	10.77380836	3.57098038	Slc4a4
MGP_C57BL6NJ_G0026820	0.0317192511991135	-1.625225633	2.088201763	0.699077585231728	Frmd5
MGP_C57BL6NJ_G0035612	0.0178829982764311	-1.625035803	5.722159894	1.931111852	Rasgrf1
MGP_C57BL6NJ_G0031961	0.0452710464973822	-1.620054707	1.519183911	0.470055351323387	Cacng8
MGP_C57BL6NJ_G0024359	0.0235779967951073	-1.616431159	175.1114666	58.76956326	Tubb4a
MGP_C57BL6NJ_G0017285	0.0433673798154984	-1.613309256	0.777943668235642	0.20181194474768	Cnih3
MGP_C57BL6NJ_G0022216	0.0474097126099169	-1.611332792	4.607412711	1.321179097	Baalc
MGP_C57BL6NJ_G0030183	0.0383645264038303	-1.609690725	0.569037932379338	0.119270648126538	Fam47e
MGP_C57BL6NJ_G0018141	0.0465494293625384	-1.603917373	4.21228512	1.350603519	Kcnmb4
MGP_C57BL6NJ_G0024841	0.0419904682319691	-1.602455451	1.22871658	0.346567031473049	Zfp474
MGP_C57BL6NJ_G0032614	0.0368968189253925	-1.600686525	1.067162791	0.262668570989004	Klk11
MGP_C57BL6NJ_G0028801	0.030745976241608	-1.599994376	3.600967026	1.182453162	Brinp1
MGP_C57BL6NJ_G0035167	0.0478603420381318	-1.599922465	5.39475961	1.73915332	Crtam
MGP_C57BL6NJ_G0019836	0.0314511649599724	-1.594329308	3.097803196	1.033365565	Mgat5b
MGP_C57BL6NJ_G0029186	0.0307651480523854	-1.593821065	2.702826674	0.831217592806155	Dnali1
MGP_C57BL6NJ_G0020613	0.0283637103150378	-1.593250551	2.134011583	0.708941868618553	Ryr2
MGP_C57BL6NJ_G0025565	0.0247246896893218	-1.587195819	9.213666012	3.073604938	Cnnm1
MGP_C57BL6NJ_G0020480	0.0455520704473592	-1.58584087	1.593768079	0.489310355328156	Ak7
MGP_C57BL6NJ_G0033645	0.0443991105340578	-1.585742584	2.432195266	0.799714303373236	Nkx6-2
MGP_C57BL6NJ_G0031751	0.0378420164303906	-1.581294992	6.276358138	2.088542419	Prmt8
MGP_C57BL6NJ_G0031745	0.0323680000707934	-1.580667999	0.429247141272515	0.126225792311036	Fgf6
MGP_C57BL6NJ_G0017071	0.0392165104860026	-1.577307354	1.626517126	0.490432046382169	Fmo3
MGP_C57BL6NJ_G0003979	0.0402036418594549	-1.576229195	0.903648880291308	0.284005108212403	B230334C09Rik
MGP_C57BL6NJ_G0025855	0.020397827620417	-1.575409958	15.35543722	5.264319524	Grin1
MGP_C57BL6NJ_G0022302	0.0478321598889844	-1.571219227	2.199219456	0.75452115341442	Adcy8
MGP_C57BL6NJ_G0018200	0.0320484550357791	-1.570912869	18.72725193	6.340668861	Agap2
MGP_C57BL6NJ_G0032815	0.0329922625143991	-1.570484273	4.35758227	1.466170042	Otud7a
MGP_C57BL6NJ_G0036390	0.0415288709321846	-1.567296831	0.13098778817641	0.0295100943214802	Il1rapl1
MGP_C57BL6NJ_G0018871	0.0320314338316428	-1.566548842	0.824440356286009	0.281002067546923	Dnah9
MGP_C57BL6NJ_G0027018	0.0426517978693494	-1.56604763	0.309911906242021	0.0988166581661761
MGP_C57BL6NJ_G0029930	0.0248154232538758	-1.56498748	7.698669422	2.660893578	Crmp1
MGP_C57BL6NJ_G0032615	0.0411485642179279	-1.56266692	1.310002823	0.35642038707822	Klk10
MGP_C57BL6NJ_G0030661	0.0303588919389916	-1.562056485	3.489179894	1.199631268	Actl6b
MGP_C57BL6NJ_G0021682	0.0291370311973099	-1.561286595	1.390287764	0.444150214746536	Slc39a2
MGP_C57BL6NJ_G0017353	0.0423297328290808	-1.560549788	1.379602517	0.454616521879889	Kcnh1
MGP_C57BL6NJ_G0036308	0.0317698871651593	-1.558341494	15.5570947	5.358174431	Atp2b3
MGP_C57BL6NJ_G0020569	0.0325090709669142	-1.556576532	4.622253964	1.650215409	Ptprn2
MGP_C57BL6NJ_G0000226	0.0400629403849434	-1.556221151	5.715717248	1.568675899	Igkv3-1
MGP_C57BL6NJ_G0034256	0.034241866627471	-1.555965147	6.100012875	2.112254417	Unc13a
MGP_C57BL6NJ_G0021742	0.0419196049937662	-1.555036374	9.98433565	3.466774161	Jph4
MGP_C57BL6NJ_G0024381	0.0426053123928037	-1.550454484	0.895734331587047	0.25944686887349	Tmem232
MGP_C57BL6NJ_G0016217	0.0430622562714509	-1.542582033	0.394133133950708	0.0982458382109302	3110035E14Rik
MGP_C57BL6NJ_G0020365	0.0323727626019041	-1.541880635	6.159132442	2.143155803	Tmem63c
MGP_C57BL6NJ_G0036294	0.0302104007472684	-1.539855968	2.03321871	0.702284563539542	Gabra3
MGP_C57BL6NJ_G0022166	0.031255188497548	-1.537877047	0.848792860827299	0.284615250534516	Dnah5
MGP_C57BL6NJ_G0035904	0.0429555921103936	-1.536872315	1.657771415	0.541824290102067	Eomes
MGP_C57BL6NJ_G0024172	0.0478237208485112	-1.531969692	0.47407488809533	0.124465500354025	Adgrf4
MGP_C57BL6NJ_G0022445	0.0314880850587429	-1.531468763	7.900306519	2.74737829	Cacng2
MGP_C57BL6NJ_G0028143	0.0304077829438903	-1.529439572	1.832472387	0.530493302425445	Pifo
MGP_C57BL6NJ_G0024616	0.0325377684272239	-1.528676825	24.17578079	8.513489111	Celf4
MGP_C57BL6NJ_G0032379	0.0429171251314258	-1.528539346	1.606386497	0.535341632866641	Fcgbp
MGP_C57BL6NJ_G0027396	0.0296653793112136	-1.525035101	3.586369597	1.25413951	Phactr3
MGP_C57BL6NJ_G0026158	0.0469378467436506	-1.524420638	1.761050337	0.607786011624463	Galnt13
MGP_C57BL6NJ_G0029424	0.0311769329965814	-1.52313259	1.885758313	0.646645828601856	Ubxn10
MGP_C57BL6NJ_G0034998	0.0440810810461287	-1.522247988	1.466438385	0.486990058068975	Igsf9b
MGP_C57BL6NJ_G0030895	0.0385458201757648	-1.52205964	0.248094117651266	0.0802051412324442
MGP_C57BL6NJ_G0023250	0.0473911884091454	-1.52005463	2.561370371	0.879564411558141	Sidt1
MGP_C57BL6NJ_G0023365	0.0292633819122203	-1.519736007	2.130465567	0.744392398347678	Cadm2
MGP_C57BL6NJ_G0000158	0.0394161022483066	-1.514232341	22.18646925	7.487979784	Igkv9-120
MGP_C57BL6NJ_G0022496	0.0312171840237399	-1.513956752	21.95081641	7.868201692	Nptxr
MGP_C57BL6NJ_G0018138	0.0432578850183089	-1.513812041	2.23445107	0.766170721593108	Ptprr
MGP_C57BL6NJ_G0024641	0.023139414972656	-1.511758134	54.75095891	19.31038402	Nrep
MGP_C57BL6NJ_G0019020	0.025491931289094	-1.509494118	4.309224479	1.522649983	Pitpnm3
MGP_C57BL6NJ_G0021847	0.0401611430535016	-1.507282913	2.168044929	0.620012011789205	Kcnrg
MGP_C57BL6NJ_G0030359	0.0314623060506749	-1.505244147	5.800026974	2.057330759	Svop
MGP_C57BL6NJ_G0021541	0.0359944897460734	-1.502918936	0.508646703823122	0.143687286651256
MGP_C57BL6NJ_G0001811	0.0401391289454851	-1.50285204	1.387037721	0.405870972847039
MGP_C57BL6NJ_G0024578	0.0227939556614805	-1.499240424	19.36041873	7.205162895	Aqp4
MGP_C57BL6NJ_G0027377	0.0353766989156873	-1.497167593	12.4632254	4.42606131	Pck1
MGP_C57BL6NJ_G0018725	0.0403166664276252	-1.496762375	1.048055639	0.354155801556223	Glra1
MGP_C57BL6NJ_G0036707	0.0444815590695019	-1.496274077	2.069425076	0.716086033605946	Cnksr2
MGP_C57BL6NJ_G0029820	0.0421892858774813	-1.493581978	2.585576861	0.845883312431519	1700001C02Rik
MGP_C57BL6NJ_G0029237	0.0441842935729188	-1.491267103	3.865318037	1.395797561	Hpca
MGP_C57BL6NJ_G0006047	0.0395939201440614	-1.490902194	0.392380506880009	0.0986948448893412	Gm13490
MGP_C57BL6NJ_G0000105	0.0425090962939142	-1.489027777	58.03838201	19.69616146	Ighv1-9
MGP_C57BL6NJ_G0027233	0.0412863002004601	-1.488635987	1.363581922	0.447691648879207	Emilin3
MGP_C57BL6NJ_G0025661	0.0433682961293207	-1.485555939	13.6492598	4.874204622	Dusp5
MGP_C57BL6NJ_G0020039	0.0426269741037345	-1.481966961	4.423884949	1.626536429	Myt1l
MGP_C57BL6NJ_G0034964	0.0289735516701205	-1.479716157	22.41698368	8.219013313	Elavl3
MGP_C57BL6NJ_G0020002	0.0403773740088151	-1.476818164	2.753393107	1.118374259	Greb1
MGP_C57BL6NJ_G0021386	0.0396959085086976	-1.474348797	1.911316877	0.591712178854116	Sntn
MGP_C57BL6NJ_G0019210	0.0377458657760006	-1.470170208	4.181236174	1.610102495	Asic2
MGP_C57BL6NJ_G0035670	0.0472557268082976	-1.457835771	3.989436816	1.413352176	Il20rb
MGP_C57BL6NJ_G0003006	0.0405947555460122	-1.456786131	1.604947042	0.345858232786863	Gm15723
MGP_C57BL6NJ_G0006092	0.0378127985278891	-1.456769426	1.059177696	0.381839022680812	Gm17281
MGP_C57BL6NJ_G0031210	0.0364701145668102	-1.451308473	5.961404747	2.229772785	Adcyap1r1
MGP_C57BL6NJ_G0031620	0.0330195388634476	-1.451094856	7.288365442	2.653151731	Rasgef1a
MGP_C57BL6NJ_G0032641	0.0169360287197765	-1.44851948	17.58553415	6.574665188	Shank1
MGP_C57BL6NJ_G0026048	0.046550736657617	-1.442823245	2.383318369	0.876110238212862	Garnl3
MGP_C57BL6NJ_G0019239	0.0406571068654277	-1.441234324	0.570842827830144	0.159642700089291	Gas2l2
MGP_C57BL6NJ_G0027457	0.0460747743255607	-1.440357521	1.976748954	0.747083115599112	Myt1
MGP_C57BL6NJ_G0028133	0.0305079908340948	-1.439360369	2.863190386	1.082600911	Kcnd3
MGP_C57BL6NJ_G0030203	0.0387901678871271	-1.439067244	1.141778901	0.404373158855541	Prdm8
MGP_C57BL6NJ_G0035000	0.0447119686153485	-1.438989735	1.60340725	0.61397782608218	Opcml
MGP_C57BL6NJ_G0015574	0.0313389476272656	-1.437735809	6.981862085	2.583048229
MGP_C57BL6NJ_G0031084	0.0297482115808894	-1.436753791	11.18141594	4.176610824	Fam131b
MGP_C57BL6NJ_G0024986	0.0388593664621737	-1.433272798	0.876165147907229	0.22424803503227	Gm7276
MGP_C57BL6NJ_G0030412	0.0433127150217578	-1.433018269	3.716415176	1.397873276	Srrm4
MGP_C57BL6NJ_G0027918	0.0419732417632149	-1.43124116	12.63234054	4.159568034	Sprr1a
MGP_C57BL6NJ_G0034554	0.0309886520280168	-1.430786342	0.700524195109306	0.202467984100586	Tsnaxip1
MGP_C57BL6NJ_G0030346	0.0364486023336152	-1.425659966	6.549587092	2.512303218	Sgsm1
MGP_C57BL6NJ_G0024521	0.0247955975410945	-1.4250299	3.515109391	1.345977888	Nrxn1
MGP_C57BL6NJ_G0027081	0.0319904559959211	-1.424752398	11.83249153	4.430900342	Nrsn2
MGP_C57BL6NJ_G0034709	0.0425172357055447	-1.420851396	11.64691178	4.450960799	Jph3
MGP_C57BL6NJ_G0018128	0.0399762310564292	-1.420161499	0.767946182261634	0.264219478153628	Trhde
MGP_C57BL6NJ_G0016881	0.0308215538839965	-1.419726801	10.02844973	3.776186138	Lrrn2
MGP_C57BL6NJ_G0023121	0.0396300321744315	-1.418105117	0.871414171988971	0.315721885539587	Atp13a4
MGP_C57BL6NJ_G0018916	0.0377539662673554	-1.417946771	0.184701327303726	0.0578312222947111	Gucy2e
MGP_C57BL6NJ_G0020934	0.0441887910088378	-1.417351412	2.509808575	0.860961417901404	Shc3
MGP_C57BL6NJ_G0025651	0.0355067605139439	-1.415245044	0.495152875563394	0.146965731759992	Cfap58
MGP_C57BL6NJ_G0024195	0.0365455387432346	-1.414737703	14.78242323	5.688148794	Tmem151b
MGP_C57BL6NJ_G0020089	0.0323816657017995	-1.414302566	6.448738706	2.423303445	Etv1
MGP_C57BL6NJ_G0017237	0.0468115496869942	-1.414005385	2.755597905	1.047282382	Rgs7
MGP_C57BL6NJ_G0018913	0.0432929171124035	-1.411163449	0.914298567096134	0.328542962373664	Aloxe3
MGP_C57BL6NJ_G0030533	0.0459355776478774	-1.410964312	0.594301003687903	0.217061547647136	Dnah10
MGP_C57BL6NJ_G0033504	0.015483259230839	-1.40705268	38.14996386	15.20303865	Sez6l2
MGP_C57BL6NJ_G0025580	0.0397976429895281	-1.406344878	0.432628459330604	0.139727461933708	Pkd2l1
MGP_C57BL6NJ_G0034202	0.0331275111295124	-1.405942649	53.89385047	21.04668404	Tmem59l
MGP_C57BL6NJ_G0017208	0.035222378188189	-1.404290372	37.30169166	14.32854717	Cadm3
MGP_C57BL6NJ_G0005363	0.0375501516443099	-1.403341949	3.765983996	1.507610065	2310065F04Rik
MGP_C57BL6NJ_G0029633	0.0413891524669967	-1.403338572	0.900150512572524	0.254002116130947	Hes5
MGP_C57BL6NJ_G0015700	0.0355028977060073	-1.39350532	0.422339183135758	0.117716238366641	Gm15609
MGP_C57BL6NJ_G0016869	0.0330083341670875	-1.392632721	1.832999654	0.705365441480507	Mfsd4a
MGP_C57BL6NJ_G0033334	0.0450233569978089	-1.39219832	0.803599973296132	0.287853821946273	Stk33
MGP_C57BL6NJ_G0003557	0.0405795747284122	-1.392088698	0.807055000232523	0.268470577947272	A930012L18Rik
MGP_C57BL6NJ_G0021052	0.0401365619702393	-1.388443211	4.153185521	1.631168562	Fbp2
MGP_C57BL6NJ_G0019624	0.0289674801275769	-1.385465328	32.41008692	12.8493726	Rundc3a
MGP_C57BL6NJ_G0031547	0.0393429373524723	-1.384547034	0.581948583892696	0.228865081737645	Oxtr
MGP_C57BL6NJ_G0035017	0.0317693977541733	-1.384172092	4.777184214	1.860657211	Kirrel3
MGP_C57BL6NJ_G0029276	0.0304816658973555	-1.38363654	12.7448535	4.913805508	Nkain1
MGP_C57BL6NJ_G0032470	0.0220970252046493	-1.382334245	90.05762528	36.94822007	Aplp1
MGP_C57BL6NJ_G0024987	0.039802273752202	-1.380858609	14.67269056	5.668779775	St8sia5
MGP_C57BL6NJ_G0022536	0.0303802224849664	-1.380751196	15.12637119	5.930644108	Csdc2
MGP_C57BL6NJ_G0016689	0.0419671860891847	-1.377672048	0.681775094913812	0.240724614762717	Iqca
MGP_C57BL6NJ_G0010150	0.0318923876926802	-1.377510665	1.088742197	0.35660884925243	Cdk3-ps
MGP_C57BL6NJ_G0022114	0.0327794149396153	-1.375358485	26.27356042	10.2135212	Slc1a3
MGP_C57BL6NJ_G0027728	0.0388706812190809	-1.372592912	0.345799682610882	0.118636094426277	Fstl5
MGP_C57BL6NJ_G0028892	0.0283784581874055	-1.371988325	4.538989718	1.78630216	Inadl
MGP_C57BL6NJ_G0026152	0.0328879635994562	-1.369462126	5.186141709	2.0250314	Cacnb4
MGP_C57BL6NJ_G0026042	0.0402711667172564	-1.369004269	0.998906991444284	0.315022691284388	Cfap157
MGP_C57BL6NJ_G0019716	0.0461987136087172	-1.36879668	3.707370578	1.457380213	Cacng5
MGP_C57BL6NJ_G0016375	0.0388833663805275	-1.367953927	0.675561427756318	0.254588299648499	Mettl21c
MGP_C57BL6NJ_G0035298	0.0380361986632619	-1.367810823	3.473400539	1.412341595	AI593442
MGP_C57BL6NJ_G0033702	0.035039008543401	-1.367112591	6.604273816	2.593941339	B4galnt4
MGP_C57BL6NJ_G0034785	0.0411470648010054	-1.365414945	2.867171632	1.091411675	Slc35f3
MGP_C57BL6NJ_G0035807	0.03251594402479	-1.365343169	6.756560194	2.696688321	Celsr3
MGP_C57BL6NJ_G0020894	0.0399026813969892	-1.360473829	1.576110851	0.535035025107521	Stmnd1
MGP_C57BL6NJ_G0020103	0.0312324929684781	-1.358679588	2.967892045	1.17598061	Nova1
MGP_C57BL6NJ_G0017003	0.0330195148836756	-1.353176667	5.951592399	2.334555037	Rgs16
MGP_C57BL6NJ_G0030745	0.0446223159047705	-1.352170687	3.781676287	1.531978483	Mmd2
MGP_C57BL6NJ_G0024318	0.0395010316978989	-1.35154885	7.420290586	3.131809178	Plin5
MGP_C57BL6NJ_G0017569	0.0393907074634664	-1.351492362	0.277831788489743	0.0916603462425685	Ak9
MGP_C57BL6NJ_G0026719	0.0299725632209148	-1.350500956	28.82630294	12.200648	Scg5
MGP_C57BL6NJ_G0016281	0.0323684186393615	-1.349268293	0.317163696218084	0.109265724208237	Col19a1
MGP_C57BL6NJ_G0022321	0.0374674608904972	-1.349003761	2.266491812	0.803990768470194	Kcnk9
MGP_C57BL6NJ_G0030471	0.0391731465074746	-1.346770569	0.293174794761796	0.0977598046345411
MGP_C57BL6NJ_G0032359	0.0294676961142569	-1.344461931	9.453651328	3.817956551	Sptbn4
MGP_C57BL6NJ_G0021313	0.0412752757669842	-1.344367497	8.675309144	3.454217315	Rab3c
MGP_C57BL6NJ_G0029641	0.0275674718783251	-1.343629086	10.77256658	4.342005739	Prkcz
MGP_C57BL6NJ_G0020625	0.0374953199909337	-1.343607941	2.834554897	1.200935264	Gng4
MGP_C57BL6NJ_G0025891	0.0249252616450863	-1.34265507	13.40708529	5.407043311	Kcnt1
MGP_C57BL6NJ_G0028430	0.0355521350959713	-1.340773444	0.288833097541892	0.104887440966562	Lrrc7
MGP_C57BL6NJ_G0035745	0.0357939673287784	-1.337284707	6.383546161	2.562357946	Cacna2d2
MGP_C57BL6NJ_G0024511	0.029161042910814	-1.337193111	6.779534127	2.73139421	Kcnk12
MGP_C57BL6NJ_G0034484	0.0362169710306847	-1.333967273	1.706798696	0.610725146943482	Ccdc113
MGP_C57BL6NJ_G0019349	0.029560403093454	-1.331449182	11.95441036	4.804661536	Cacna1g
MGP_C57BL6NJ_G0022007	0.0448694769560334	-1.331364469	0.276370237740427	0.0833149832176293	Pcdh8
MGP_C57BL6NJ_G0031577	0.0332054133345571	-1.331051152	18.76993336	7.6098003	Atp2b2
MGP_C57BL6NJ_G0016554	0.0442911629359015	-1.32896964	0.915768368240905	0.322165461206377	Wnt10a
MGP_C57BL6NJ_G0025534	0.0403025524079744	-1.328586483	0.919865946249645	0.310962740349175	Opalin
MGP_C57BL6NJ_G0019251	0.0395694170196985	-1.328349899	9.182660031	4.107368916	Wfdc18
MGP_C57BL6NJ_G0019991	0.0270368759144805	-1.327680988	56.20395776	22.82785732	Vsnl1
MGP_C57BL6NJ_G0036202	0.035776713484319	-1.325681669	2.088307667	0.935227616576775
MGP_C57BL6NJ_G0033335	0.0429784233249428	-1.324643332	1.534990485	0.632375528621144	Trim66
MGP_C57BL6NJ_G0029643	0.0337678947361181	-1.324297441	1.457719311	0.59161492903721
MGP_C57BL6NJ_G0030491	0.0356338134225754	-1.32415336	1.022165181	0.320435361809493	Morn3
MGP_C57BL6NJ_G0022996	0.0292288810116298	-1.322650316	13.59692418	5.547637296	Aifm3
MGP_C57BL6NJ_G0034537	0.0365404641817805	-1.321878593	0.979677044159525	0.371460173279307	Plekhg4
MGP_C57BL6NJ_G0032823	0.0416913418536679	-1.320431728	13.3891572	5.441905124	Apba2
MGP_C57BL6NJ_G0024392	0.0257965176307059	-1.317814231	9.647377428	3.943921146	Mtcl1
MGP_C57BL6NJ_G0032698	0.0430956339337061	-1.317391865	8.66613264	3.556745274	Ppfia3
MGP_C57BL6NJ_G0016779	0.0357394045099187	-1.315571081	3.336649468	1.272125681	Serpinb11
MGP_C57BL6NJ_G0024300	0.0362987108947275	-1.314843666	0.227183630341271	0.0794771782341231	St6gal2
MGP_C57BL6NJ_G0028423	0.0295843206950417	-1.313186428	3.776194176	1.559031207	Negr1
MGP_C57BL6NJ_G0032804	0.0433457028049701	-1.312112204	5.384905386	2.237638479	Gabrb3
MGP_C57BL6NJ_G0028283	0.0417922570067147	-1.311414193	3.604855641	1.585087911	Pitx2
MGP_C57BL6NJ_G0034683	0.0313557912756923	-1.311034735	5.404745995	2.31848121	Kcng4
MGP_C57BL6NJ_G0032493	0.0450910913779451	-1.308791079	6.647714268	2.675711832
MGP_C57BL6NJ_G0015649	0.0435735504151251	-1.308240547	0.810170670476012	0.267549693803807	A730081D07Rik
MGP_C57BL6NJ_G0033466	0.0478603235168729	-1.30711224	0.911430742864399	0.354987711676811	Gsg1l
MGP_C57BL6NJ_G0034831	0.0354894579653672	-1.304855717	0.482263152765482	0.186047265630276	Gm16485
MGP_C57BL6NJ_G0030060	0.042594686176056	-1.304663985	2.245836517	0.850713994374717	Spata18
MGP_C57BL6NJ_G0021736	0.0285251161196174	-1.29764937	18.24252308	8.400183827	Myh7
MGP_C57BL6NJ_G0024090	0.0395374287546266	-1.294107126	1.848222388	0.689270543088289	Rnf39
MGP_C57BL6NJ_G0024914	0.0454979221647578	-1.292605095	3.430910888	1.438701484	St8sia3
MGP_C57BL6NJ_G0036123	0.0361955344053949	-1.291709399	4.655305167	1.969769119	Zcchc12
MGP_C57BL6NJ_G0034284	0.0327959613257962	-1.291102603	2.971210203	1.244221381	Nwd1
MGP_C57BL6NJ_G0027162	0.0429067812383123	-1.289548248	1.872037125	0.78685543480503	Myh7b
MGP_C57BL6NJ_G0032460	0.0329452626178613	-1.289416141	79.01279538	33.04774665	Clip3
MGP_C57BL6NJ_G0034474	0.0427033560129617	-1.289105526	2.871145741	1.168004821	Drc7
MGP_C57BL6NJ_G0031586	0.0328257573396732	-1.286744205	5.019752196	2.067174993	Timp4
MGP_C57BL6NJ_G0016513	0.0445234852682331	-1.283655524	0.537876979877783	0.208772296130566	Spag16
MGP_C57BL6NJ_G0023504	0.0368456204038076	-1.283150136	9.37680603	3.743140306	Pcp4
MGP_C57BL6NJ_G0021614	0.0417609500651317	-1.283062381	1.848209343	0.762112026063591	Otx2
MGP_C57BL6NJ_G0022592	0.0364574214247273	-1.282136624	3.409285736	1.457936037	Phf21b
MGP_C57BL6NJ_G0031736	0.0405631139011268	-1.281463476	1.309269491	0.455280954685043	Ntf3
MGP_C57BL6NJ_G0025697	0.0416368358639955	-1.279498922	1.725532076	0.677820470022403	Eno4
MGP_C57BL6NJ_G0029756	0.0163116418089225	-1.279498303	5.206323601	2.278229503	Reln
MGP_C57BL6NJ_G0029657	0.0470770778945898	-1.27850337	5.59258113	2.431489776	Tmem88b
MGP_C57BL6NJ_G0034680	0.0440233514926678	-1.27792215	0.768277189082075	0.272010880566141	Dnaaf1
MGP_C57BL6NJ_G0030419	0.0317469965680025	-1.277672376	1.843920058	0.778883818650087	Ksr2
MGP_C57BL6NJ_G0035677	0.0468426400957814	-1.277042418	2.651961727	1.107509206	Ephb1
MGP_C57BL6NJ_G0021506	0.0472240721257065	-1.276260822	18.03383726	8.213586544	Tnnc1
MGP_C57BL6NJ_G0016595	0.0328192056205173	-1.275585273	27.55442735	12.63484889	Scg2
MGP_C57BL6NJ_G0004413	0.040425776108256	-1.27290183	0.95925256614731	0.280671475215897	1700124L16Rik
MGP_C57BL6NJ_G0025257	0.0294887296782441	-1.272598924	2.930186161	1.287028873	Myrf
MGP_C57BL6NJ_G0029182	0.0402607858162767	-1.272463685	0.83977783935661	0.347505410054568
MGP_C57BL6NJ_G0029795	0.0290612460224615	-1.270511961	8.057139622	3.44203765	Dpp6
MGP_C57BL6NJ_G0030969	0.0466969178298229	-1.269419742	2.582316581	1.091162448	Strip2
MGP_C57BL6NJ_G0035535	0.0324144474772335	-1.265529916	41.85433703	18.4938036	Scg3
MGP_C57BL6NJ_G0018584	0.0324130073166	-1.265009136	0.710670240918229	0.274770529179487	Nipal4
MGP_C57BL6NJ_G0035054	0.030518632707172	-1.261240974	12.30380975	5.326214517	Hepacam
MGP_C57BL6NJ_G0035874	0.0317903440495058	-1.257734544	1.964428052	0.837805461189589	Arpp21
MGP_C57BL6NJ_G0019149	0.0423865766661377	-1.256138441	8.885536043	3.770757978	Sez6
MGP_C57BL6NJ_G0022195	0.043739241306392	-1.254799544	0.645714096013512	0.248869695359128	Rgs22
MGP_C57BL6NJ_G0032195	0.0429558896516261	-1.254272609	3.85332581	1.634882659
MGP_C57BL6NJ_G0016573	0.0255816567835653	-1.252134809	29.50230312	13.37869579	Ptprn
MGP_C57BL6NJ_G0015890	0.0486920985629321	-1.250991427	1.018956221	0.43077092060469	Gm14617
MGP_C57BL6NJ_G0034185	0.0382937239923988	-1.249778568	2.084343188	0.878446492566408	Ncan
MGP_C57BL6NJ_G0032471	0.0422375310335367	-1.246520989	0.321917579397243	0.108243339677697	Kirrel2
MGP_C57BL6NJ_G0017434	0.0358050506475289	-1.245015575	0.469593018009625	0.154877093164873	Ect2l
MGP_C57BL6NJ_G0029190	0.0410724502703964	-1.244712485	1.996693064	0.859918150317222	Grik3
MGP_C57BL6NJ_G0017038	0.0293422224357083	-1.242675198	3.248762718	1.402664298	Astn1
MGP_C57BL6NJ_G0004740	0.0451613383791264	-1.241286776	2.29552199	0.979091237695902	Plet1os
MGP_C57BL6NJ_G0035279	0.0341883013048785	-1.240263209	4.696256578	2.018576348	Dixdc1
MGP_C57BL6NJ_G0036020	0.0447104008204372	-1.23927413	4.679926086	1.986344742	Ccdc120
MGP_C57BL6NJ_G0032403	0.0401313750075241	-1.238108855	2.936290682	1.236109316
MGP_C57BL6NJ_G0022641	0.0355404308757162	-1.231441257	6.629703706	2.737222701	Odf3b
MGP_C57BL6NJ_G0022411	0.0261494188393551	-1.229807573	26.15459912	11.37736562	Kifc2
MGP_C57BL6NJ_G0017091	0.0424411255385251	-1.229595579	0.308130075434855	0.118088948774656	Tbx19
MGP_C57BL6NJ_G0023086	0.0472122752948723	-1.22955591	5.363313193	2.300454168	Dgkg
MGP_C57BL6NJ_G0016404	0.0405847467683302	-1.22899251	3.337771014	1.550218694	Mstn
MGP_C57BL6NJ_G0032329	0.0446575837617222	-1.225984395	1.944620073	0.797326527354379	Cyp2b10
MGP_C57BL6NJ_G0034293	0.0295069147811117	-1.22501266	4.420502313	1.950548116	Rasd2
MGP_C57BL6NJ_G0031690	0.0366462728070276	-1.221889673	28.84788182	12.67147301	Clstn3
MGP_C57BL6NJ_G0030622	0.0379120845341507	-1.219734008	6.358166025	2.809801075	Srrm3
MGP_C57BL6NJ_G0019660	0.0392189194966798	-1.217225576	0.383154970140445	0.139397126785219	Wnt9b
MGP_C57BL6NJ_G0023270	0.0320904702000661	-1.216341642	51.49743544	22.70728807	Tagln3
MGP_C57BL6NJ_G0016763	0.0405885683302297	-1.216078978	1.422056613	0.608590754792654	Cdh20
MGP_C57BL6NJ_G0023505	0.0304315334761472	-1.215180088	2.361233261	1.090834373	Dscam
MGP_C57BL6NJ_G0019952	0.0398045665647812	-1.214691686	21.33527034	10.49542811	Pomc
MGP_C57BL6NJ_G0026984	0.0314391858187805	-1.212226835	14.66226541	6.386396995	Btbd3
MGP_C57BL6NJ_G0025506	0.0365979016524616	-1.211764917	1.390892996	0.611277690136735
MGP_C57BL6NJ_G0034958	0.0417698816689211	-1.210965965	15.79792361	7.008717762	Plppr2
MGP_C57BL6NJ_G0021010	0.0377367888024671	-1.205538544	1.929629823	0.818089510890488
MGP_C57BL6NJ_G0019377	0.0426947691024941	-1.205371687	3.285401261	1.430576924	Nxph3
MGP_C57BL6NJ_G0029937	0.0252059331661756	-1.204509457	31.88688852	14.16672104	Nsg1
MGP_C57BL6NJ_G0030831	0.0306048987414533	-1.202346605	2.288410605	1.006034708	Mtus2
MGP_C57BL6NJ_G0005532	0.0306671804605805	-1.20134912	2.154021817	0.974191203097174	Mirg
MGP_C57BL6NJ_G0032322	0.0444358996518827	-1.201019324	0.579645772038178	0.228990843427613	Tmem91
MGP_C57BL6NJ_G0016688	0.0392041273555818	-1.200530852	2.467221377	1.125808698	Asb18
MGP_C57BL6NJ_G0017566	0.0388523321752881	-1.200178844	8.645310364	3.815460768	Wasf1
MGP_C57BL6NJ_G0019206	0.0328875681831206	-1.199055666	8.206133287	3.629050998	Cdk5r1
MGP_C57BL6NJ_G0033639	0.0410054141908286	-1.198572604	1.936590728	0.85371347163001	Jakmip3
MGP_C57BL6NJ_G0034036	0.0359999329517959	-1.193961189	3.035671851	1.313672173	6430573F11Rik
MGP_C57BL6NJ_G0021147	0.0352258252559273	-1.193900522	10.2411913	4.562416811	Tppp
MGP_C57BL6NJ_G0037603	0.0437807599658496	-1.193862199	0.703399919805022	0.259566751132713
MGP_C57BL6NJ_G0024007	0.0319811124206287	-1.189755282	32.24314509	14.37830892	Hspa1b
MGP_C57BL6NJ_G0028798	0.0435011596322429	-1.189234034	7.701201521	3.431920914	Astn2
MGP_C57BL6NJ_G0030544	0.0363161097125516	-1.189101483	0.891839525437925	0.399524763380061	Tmem132b
MGP_C57BL6NJ_G0027650	0.0403918499812587	-1.183977777	0.265339377128463	0.0929198090982567
MGP_C57BL6NJ_G0034830	0.0441142841046914	-1.183900525	0.40331540517935	0.182487938183991	Pgr
MGP_C57BL6NJ_G0030777	0.0405733193621762	-1.183302852	1.54829398	0.7284823882708	Bhlha15
MGP_C57BL6NJ_G0018823	0.0329916302509045	-1.179368766	11.42822767	5.188777589	Kcnj12
MGP_C57BL6NJ_G0002343	0.0452595601544113	-1.175892206	1.201455101	0.498928741491046
MGP_C57BL6NJ_G0036583	0.0397365152304477	-1.174209185	1.644218983	0.692943292013625
MGP_C57BL6NJ_G0020399	0.0308046917443174	-1.17192037	2.870129068	1.298130055	Eml5
MGP_C57BL6NJ_G0016974	0.0402158828893977	-1.170426737	0.608761945401355	0.260288839939242	Brinp3
MGP_C57BL6NJ_G0026835	0.0310971273344338	-1.170414377	23.15276971	10.42634614
MGP_C57BL6NJ_G0018882	0.0431065616245856	-1.167871799	0.716264026024598	0.335688273006226
MGP_C57BL6NJ_G0036610	0.0403612015163973	-1.167708524	0.531235556726181	0.221054937297801	Nrk
MGP_C57BL6NJ_G0016879	0.0335021720337043	-1.166968606	12.65256631	5.775841606	Cntn2
MGP_C57BL6NJ_G0020966	0.0247225944412751	-1.165774641	8.352583373	3.908509193	Unc5a
MGP_C57BL6NJ_G0035179	0.0422582955047838	-1.165375424	3.50132498	1.450584038	Trim29
MGP_C57BL6NJ_G0016504	0.0299267092876956	-1.164853783	5.713207061	2.597865369	Unc80
MGP_C57BL6NJ_G0021375	0.0478526992679644	-1.16419091	0.824183975605107	0.349647875496622	Acox2
MGP_C57BL6NJ_G0029935	0.0418921657588136	-1.16398159	2.714754298	1.281687878	Msx1
MGP_C57BL6NJ_G0034657	0.0355148816556299	-1.16364057	8.169721651	3.423496371	Dynlrb2
MGP_C57BL6NJ_G0023252	0.0357298646268023	-1.163617241	1.139452183	0.504155057509193	Cfap44
MGP_C57BL6NJ_G0004712	0.0392128738861771	-1.163321929	1.035473249	0.387326543190072	2810455O05Rik
MGP_C57BL6NJ_G0024403	0.045224972009029	-1.162864959	2.609476476	1.140760998	Akain1
MGP_C57BL6NJ_G0018678	0.0395627055016903	-1.161437496	1.324883123	0.572444712471368	Fstl4
MGP_C57BL6NJ_G0020963	0.0366214673275218	-1.159206047	64.20316988	29.5960456	Sncb
MGP_C57BL6NJ_G0028707	0.0393618856642184	-1.159032835	0.602035878944348	0.267723739135949	Grin3a
MGP_C57BL6NJ_G0036719	0.0417658942239379	-1.153562655	1.204349106	0.54246946640951	Cdkl5
MGP_C57BL6NJ_G0029864	0.0412558110110494	-1.153027421	0.237179328306814	0.0977200581072406	Plb1
MGP_C57BL6NJ_G0016907	0.0316375364985813	-1.152779972	15.64042192	7.131504713	Ppfia4
MGP_C57BL6NJ_G0031190	0.0360809230830551	-1.152700307	3.341282842	1.5917093	Jazf1
MGP_C57BL6NJ_G0025592	0.0401208583262116	-1.149414616	7.388155721	3.36870221	Sema4g
MGP_C57BL6NJ_G0033837	0.0431215719486566	-1.146895424	6.182539655	2.902670194	Fam155a
MGP_C57BL6NJ_G0022167	0.0347949320443315	-1.146878983	10.82009313	5.033411974	Ctnnd2
MGP_C57BL6NJ_G0040407	0.0407400763227956	-1.146210521	2.12613127	0.876238172073389
MGP_C57BL6NJ_G0032169	0.0309977411735866	-1.145785991	26.86041903	12.70350657	Pnmal2
MGP_C57BL6NJ_G0018381	0.0447266361515185	-1.139354067	10.44067025	4.985447768	Cabp7
MGP_C57BL6NJ_G0022152	0.0429069012919543	-1.139112401	2.344717255	1.055902311	Cdh18
MGP_C57BL6NJ_G0028454	0.0418929381384514	-1.137944827	2.58644737	1.196198464	Clvs1
MGP_C57BL6NJ_G0004515	0.0403301383522819	-1.13546616	0.600636771831682	0.245049774202217	9430041J12Rik
MGP_C57BL6NJ_G0001083	0.0398453745500907	-1.135438938	0.563343101308333	0.236074547483135
MGP_C57BL6NJ_G0033620	0.0365193075646437	-1.134871964	0.948617193123914	0.39316477748614	Fank1
MGP_C57BL6NJ_G0031389	0.0405216529288009	-1.134075428	7.322697676	3.419989762	Sfxn5
MGP_C57BL6NJ_G0019536	0.0442737791711328	-1.133914045	9.088883141	3.699301018	Krt14
MGP_C57BL6NJ_G0021947	0.0222463246469252	-1.132922766	17.210345	8.136864456	Hr
MGP_C57BL6NJ_G0023547	0.0329746712651124	-1.132864872	4.06259681	1.889547902	Pde10a
MGP_C57BL6NJ_G0021127	0.0394575790181388	-1.131707479	0.347746807759577	0.142693862951896	Adamts16
MGP_C57BL6NJ_G0025258	0.0304806140978965	-1.12963475	7.51117249	3.469611046	Dagla
MGP_C57BL6NJ_G0019576	0.0248528713243515	-1.126578203	21.87801891	10.28794883	Cntnap1
MGP_C57BL6NJ_G0031325	0.0370272716027481	-1.125615206	1.211195917	0.555308816958889	Dnah6
MGP_C57BL6NJ_G0022335	0.0408526092984992	-1.12524112	2.974278103	1.407813783	Arc
MGP_C57BL6NJ_G0023545	0.0356235699604841	-1.124065308	5.415524025	2.613355193	Prr18
MGP_C57BL6NJ_G0037348	0.0422259051370473	-1.123919174	0.360520261351378	0.138605939800878	Gm19938
MGP_C57BL6NJ_G0032286	0.0425690127274552	-1.123879877	0.9960293395249	0.375479786770575	Lypd3
MGP_C57BL6NJ_G0032344	0.0307289713269803	-1.123728653	75.51257733	35.47888741	Cyp2f2
MGP_C57BL6NJ_G0021899	0.0431493375268068	-1.122865689	12.95578529	6.107214467	Stmn4
MGP_C57BL6NJ_G0018887	0.044203068385795	-1.12229901	15.34225476	7.572291227	Dhrs7c
MGP_C57BL6NJ_G0018880	0.0462442628428565	-1.121111909	821.0233754	405.242701	Myh4
MGP_C57BL6NJ_G0003101	0.0403406720213012	-1.121002199	0.898740615486337	0.396279111350328	9430073C21Rik
MGP_C57BL6NJ_G0027645	0.0354947921239669	-1.118290685	4.765628264	2.21226393	Mab21l1
MGP_C57BL6NJ_G0033549	0.0312701229320415	-1.11697042	44.30392367	20.99521841	Stx1b
MGP_C57BL6NJ_G0020582	0.0427864056498806	-1.116642587	1.84586768	0.768703975039955	Calml3
MGP_C57BL6NJ_G0023453	0.0431637024078805	-1.11639903	2.034620875	0.937181423201206	Olig2
MGP_C57BL6NJ_G0019468	0.0313922251761278	-1.115326182	5.82757142	2.73275317	Rapgefl1
MGP_C57BL6NJ_G0031584	0.037075832646048	-1.115303502	9.965295819	4.657517398	Syn2
MGP_C57BL6NJ_G0023150	0.0422963390762966	-1.115102062	7.536155117	3.672439659	Smco1
MGP_C57BL6NJ_G0016827	0.0365953309773173	-1.11505925	0.600809177642041	0.262810999627144	Map3k19
MGP_C57BL6NJ_G0004996	0.0394714068287308	-1.114815943	0.62776995573402	0.247166473401716	5730419F03Rik
MGP_C57BL6NJ_G0028683	0.0304370363625273	-1.114797743	17.47772517	8.162443776	Gabbr2
MGP_C57BL6NJ_G0036699	0.0423173205084773	-1.114447606	1.150503455	0.490648550013957	Ptchd1
MGP_C57BL6NJ_G0017877	0.0352425736680282	-1.113337006	13.63368656	6.59585071	Cbarp
MGP_C57BL6NJ_G0028627	0.0398271054134541	-1.111796832	1.55215079	0.693813334252801	Car9
MGP_C57BL6NJ_G0019303	0.0424999538728532	-1.111301119	9.980059039	4.715841237	Bzrap1
MGP_C57BL6NJ_G0028878	0.0403702174953906	-1.110690404	3.085114505	1.481349451	Hook1
MGP_C57BL6NJ_G0018432	0.0398629824251014	-1.107951925	0.780308132627491	0.323678864647969	Gm11992
MGP_C57BL6NJ_G0036270	0.0415341458187283	-1.107355098	0.680871367489271	0.318131917919648	Slitrk2
MGP_C57BL6NJ_G0035419	0.0449536794562004	-1.104299938	1.065101888	0.49207933814926	Skor1
MGP_C57BL6NJ_G0024938	0.0359916981162959	-1.103202725	4.303384674	2.017800228	Slmo1
MGP_C57BL6NJ_G0016204	0.0430213883856483	-1.101438038	0.491568011652562	0.201952391531466	Rgs20
MGP_C57BL6NJ_G0003121	0.038893033935504	-1.101437665	6.681604089	2.993981142	AU040972
MGP_C57BL6NJ_G0025488	0.038183979042735	-1.100698996	40.25523496	20.81232539	Ppp1r3c
MGP_C57BL6NJ_G0024793	0.0357639763230014	-1.099383775	2.312975813	1.118332507	Stk32a
MGP_C57BL6NJ_G0035744	0.0307652405352035	-1.098403371	7.232864214	3.49249886	6430571L13Rik
MGP_C57BL6NJ_G0034962	0.0362023563180269	-1.096895444	1.269071218	0.566647132303399	Ccdc151
MGP_C57BL6NJ_G0035264	0.0452233020835664	-1.096806418	1.226382503	0.600427459688406	Drd2
MGP_C57BL6NJ_G0022742	0.025829813484056	-1.093338128	30.35659517	14.68414228	Faim2
MGP_C57BL6NJ_G0037522	0.0414693009099041	-1.093307059	1.43852175	0.617746208947578
MGP_C57BL6NJ_G0027797	0.0266156792595986	-1.091369477	22.56875102	11.32639273	Bcan
MGP_C57BL6NJ_G0032654	0.0315909364397614	-1.091245452	57.45510815	27.78943408	Kcnc3
MGP_C57BL6NJ_G0018927	0.0432935247685007	-1.090821841	7.514527659	3.717199118	Efnb3
MGP_C57BL6NJ_G0022649	0.0346481660494203	-1.090017169	18.31619862	8.735255461	Shank3
MGP_C57BL6NJ_G0017249	0.0364306686174662	-1.088690109	23.71334167	11.36244232	Zbtb18
MGP_C57BL6NJ_G0000139	0.0408932934224244	-1.086976455	109.1736003	49.76428464	Ighv1-80
MGP_C57BL6NJ_G0035933	0.0365117300282576	-1.086079835	41.96026308	21.09319133	Mobp
MGP_C57BL6NJ_G0006703	0.0440682907670447	-1.085481187	0.865184951152189	0.386255006654072	Gm26840
MGP_C57BL6NJ_G0031539	0.0325708005684012	-1.084830104	24.14501216	11.43746901	Itpr1
MGP_C57BL6NJ_G0030547	0.0406554643342574	-1.082160267	1.508742027	0.698809980971762	Glt1d1
MGP_C57BL6NJ_G0016558	0.0361415958194622	-1.082105046	2.987199428	1.430700769	Ccdc108
MGP_C57BL6NJ_G0033395	0.0402169912818858	-1.081579357	0.685312891941673	0.308874763190266	Tmc5
MGP_C57BL6NJ_G0032688	0.0254504021594542	-1.07968822	66.36397374	32.36556081	Slc17a7
MGP_C57BL6NJ_G0018046	0.0368419383548259	-1.079135467	0.419458586236958	0.195081252708322	Cfap54
MGP_C57BL6NJ_G0023911	0.0354823683500304	-1.078567294	1.388743228	0.60233637985765	Cyp4f39
MGP_C57BL6NJ_G0031701	0.0450135978029264	-1.077660522	3.440980137	1.5782404	Lrrc23
MGP_C57BL6NJ_G0026553	0.0395163192092644	-1.075620128	0.693080868770013	0.313545611865882	Agbl2
MGP_C57BL6NJ_G0018357	0.0419175128429858	-1.075557173	4.121308208	1.988527073	Osbp2
MGP_C57BL6NJ_G0031562	0.0393710989166571	-1.07508879	15.63655555	7.826072277	Cidec
MGP_C57BL6NJ_G0024884	0.0257940282293939	-1.075026214	16.67537205	8.241351464	Camk2a
MGP_C57BL6NJ_G0029043	0.0476140134345839	-1.074750485	5.222660509	2.490562161	Lurap1
MGP_C57BL6NJ_G0034549	0.0473562315063485	-1.07215737	10.32857273	5.016522438	Pard6a
MGP_C57BL6NJ_G0016810	0.0456281144374105	-1.071960786	1.135292497	0.561570873734372	C1ql2
MGP_C57BL6NJ_G0034539	0.0401078412050369	-1.070820324	1.616112685	0.753050640745044	Lrrc36
MGP_C57BL6NJ_G0025091	0.0477825007122344	-1.069265421	353.7728111	182.1289903	Actn3
MGP_C57BL6NJ_G0019298	0.0261523207332485	-1.068522472	29.50484334	14.4729898	Sept4
MGP_C57BL6NJ_G0017777	0.0393302163166817	-1.067551862	3.554970394	1.582291478	2610028H24Rik
MGP_C57BL6NJ_G0031580	0.0399438741965715	-1.066841753	0.325969739777257	0.140879026229182	Hrh1
MGP_C57BL6NJ_G0018883	0.0338445313542232	-1.066746551	17.91504133	8.649581556	Gas7
MGP_C57BL6NJ_G0030318	0.0379886979118844	-1.066550287	7.73189786	3.72878223	Galnt9
MGP_C57BL6NJ_G0034536	0.0437537435755773	-1.063912419	4.592440958	2.215790463	Slc9a5
MGP_C57BL6NJ_G0023831	0.0408679760732377	-1.063883375	0.869800092307613	0.384180207616713	Spdef
MGP_C57BL6NJ_G0023273	0.0420012896092951	-1.063710666	4.573969881	2.221722436	Plcxd2
MGP_C57BL6NJ_G0033738	0.0317078325021676	-1.060277631	11.84709279	5.864823913	Brsk2
MGP_C57BL6NJ_G0035413	0.0340933256724858	-1.05991445	22.12226031	10.84943019	Coro2b
MGP_C57BL6NJ_G0019028	0.0478177496892104	-1.057861933	2.978115096	1.421303931	Tekt1
MGP_C57BL6NJ_G0016455	0.0357112115645669	-1.055917712	6.443424552	3.163964549	Als2
MGP_C57BL6NJ_G0033078	0.0327602788104608	-1.053619127	3.969806244	1.929342318	Lrrc51
MGP_C57BL6NJ_G0023066	0.0291913170548461	-1.052359805	31.42545408	15.54453092	Camk2n2
MGP_C57BL6NJ_G0034731	0.0430400869675962	-1.052344292	9.905660565	4.869128456	Cdh15
MGP_C57BL6NJ_G0026774	0.0329731633615942	-1.051734326	8.255590293	4.044266089	Tyro3
MGP_C57BL6NJ_G0033339	0.042445903531024	-1.051133634	1.11717473	0.492536047143487	BC051019
MGP_C57BL6NJ_G0026131	0.0409591667166405	-1.051027279	0.161992395590587	0.0781003306646214	Lrp1b
MGP_C57BL6NJ_G0029487	0.0393350007841522	-1.050475922	1.019848793	0.492673644778093	Fhad1
MGP_C57BL6NJ_G0027607	0.0419502902657243	-1.049726302	0.977866331206706	0.490053138957432	Pcdh10
MGP_C57BL6NJ_G0021470	0.0423519657262291	-1.047610091	0.362287401279805	0.165068789564746	Dnah12
MGP_C57BL6NJ_G0035740	0.0416591308675958	-1.045539521	3.924126764	1.933004007	Dock3
MGP_C57BL6NJ_G0018970	0.0274179528430466	-1.045075387	25.54566113	12.70521743	Dlg4
MGP_C57BL6NJ_G0030869	0.0395742770620156	-1.044651325	0.609020460929184	0.271380085154083	Pon1
MGP_C57BL6NJ_G0022226	0.0438275958861802	-1.042883331	2.586388671	1.268755992	Zfpm2
MGP_C57BL6NJ_G0019439	0.0390373344652041	-1.042434661	3.727810209	1.818322958	Plxdc1
MGP_C57BL6NJ_G0021868	0.0377204969558479	-1.042371423	1.102898462	0.545037806128514	Xkr6
MGP_C57BL6NJ_G0019953	0.0358218569443775	-1.042215048	11.88851326	5.937725625	Efr3b
MGP_C57BL6NJ_G0023916	0.0424545639916435	-1.042165973	0.564651339771636	0.230613461671344	Cyp4f15
MGP_C57BL6NJ_G0031530	0.0417156898568088	-1.039890164	2.292236204	1.128294419	Chl1
MGP_C57BL6NJ_G0028164	0.0309885487177018	-1.037770528	15.00763978	7.660107784	Kcnc4
MGP_C57BL6NJ_G0018076	0.039498364888631	-1.036179888	5.692463025	2.912205749	Kera
MGP_C57BL6NJ_G0035853	0.0406015503036814	-1.035820867	6.1371784	3.302898443	Myl3
MGP_C57BL6NJ_G0001289	0.0423346660134919	-1.035062892	1.658751564	0.810477054963861
MGP_C57BL6NJ_G0033723	0.0331537244168277	-1.034770044	19.55852035	9.906514818	Slc25a22
MGP_C57BL6NJ_G0018443	0.0402754347718607	-1.034205952	0.875605432600207	0.419937902384026	Vstm2a
MGP_C57BL6NJ_G0030782	0.0326011154749292	-1.033644235	12.44006493	6.411462217	Tmem130
MGP_C57BL6NJ_G0025642	0.0252487664826668	-1.033259773	23.39497165	12.0070435	Neurl1a
MGP_C57BL6NJ_G0033641	0.0355573146229466	-1.032674829	4.303627275	2.193447152	Stk32c
MGP_C57BL6NJ_G0004769	0.0400676140961049	-1.032673718	0.587965859574391	0.250838679663341	D430036J16Rik
MGP_C57BL6NJ_G0019634	0.0422653426408661	-1.032244926	24.93626549	12.52870788	Adam11
MGP_C57BL6NJ_G0000014	0.040000803607393	-1.031955611	47.82582514	22.79750175	Iglc2
MGP_C57BL6NJ_G0019437	0.0354977617017301	-1.031730475	5.764226048	2.866898136	B230217C12Rik
MGP_C57BL6NJ_G0036912	0.0443822834749823	-1.031090386	1.181831482	0.592722019673691
MGP_C57BL6NJ_G0017575	0.0407900441412595	-1.026698114	0.712076081997504	0.343478321808799
MGP_C57BL6NJ_G0027431	0.0305495154094438	-1.025990442	5.11271544	2.580315007	Kcnq2
MGP_C57BL6NJ_G0031627	0.0293732711831476	-1.023706317	2.35032165	1.184810438	Cacna1c
MGP_C57BL6NJ_G0016085	0.0431652051450203	-1.022334814	2.08237451	0.994643251092857	Gm21984
MGP_C57BL6NJ_G0036042	0.0326578763449081	-1.021603137	16.29386662	8.184950415	Porcn
MGP_C57BL6NJ_G0035772	0.0402285485944959	-1.02158469	1.794474139	0.862678529454438	Cdhr4
MGP_C57BL6NJ_G0004287	0.0392150311325242	-1.021155727	2.152818974	1.024506259	A930024E05Rik
MGP_C57BL6NJ_G0036440	0.0490486715901319	-1.017753122	1.068520149	0.450622885436635	Awat1
MGP_C57BL6NJ_G0029722	0.0365796913174871	-1.01720037	1.530526752	0.814696810672459	9330182L06Rik
MGP_C57BL6NJ_G0024097	0.0388700402483781	-1.015549963	7.093276203	3.70983234	Mog
MGP_C57BL6NJ_G0023238	0.0419895638433879	-1.015370783	6.194800017	3.176951983	Lsamp
MGP_C57BL6NJ_G0032876	0.03952333512883	-1.015202357	5.066579003	2.633546727	Plin1
MGP_C57BL6NJ_G0016555	0.0453871713710405	-1.014810727	15.66601423	8.067257978	Cdk5r2
MGP_C57BL6NJ_G0034935	0.0425363762230081	-1.014682442	2.804760395	1.406017529	S1pr5
MGP_C57BL6NJ_G0029492	0.0402874952559478	-1.013931208	3.767198108	1.978183759	Lrrc38
MGP_C57BL6NJ_G0030851	0.040365115733344	-1.013530824	1.908425398	1.02624269	Kl
MGP_C57BL6NJ_G0013708	0.0398462618657437	-1.013342535	1.389809955	0.634540988409346
MGP_C57BL6NJ_G0025952	0.0389740819211539	-1.012773927	0.999789802822379	0.464903539528364	Cfap77
MGP_C57BL6NJ_G0032925	0.0391668269837638	-1.011264504	1.013358045	0.491106824870698	Saxo2
MGP_C57BL6NJ_G0040341	0.0423402665011587	-1.008800937	0.57818486612394	0.248822656990074
MGP_C57BL6NJ_G0016343	0.0472605964042011	-1.008600814	2.211809391	1.124882256	Chst10
MGP_C57BL6NJ_G0016687	0.0424915434961318	-1.007861755	1.648982475	0.770738379767158	Gbx2
MGP_C57BL6NJ_G0025259	0.0247259051074494	-1.00607244	20.54631072	10.54412831	Syt7
MGP_C57BL6NJ_G0020006	0.0404930884383027	-1.005899485	1.852857889	0.901211284214486	2410004P03Rik
MGP_C57BL6NJ_G0030450	0.0432981037884916	-1.005816967	33.61596315	17.07007076	Rph3a
MGP_C57BL6NJ_G0031960	0.0359229576634074	-1.005452151	42.30570875	21.72556165	Cacng7
MGP_C57BL6NJ_G0022460	0.0400111741585564	-1.005162663	1.79608075	0.910222969363366	Elfn2
MGP_C57BL6NJ_G0019917	0.030582202519743	-1.005151898	40.50366396	20.43100387	Cbr2
MGP_C57BL6NJ_G0033427	0.0409032746148245	-1.005058973	1.49417855	0.765135408565452	Vwa3a
MGP_C57BL6NJ_G0033362	0.0342915468178377	-1.004169588	7.743215985	3.9126845	Mical2
MGP_C57BL6NJ_G0017037	0.0405180348284375	-1.003868929	1.38223968	0.698241980877319	Brinp2
MGP_C57BL6NJ_G0005644	0.0419245190709784	-1.003087447	13.59178115	7.014975109	A830039N20Rik
MGP_C57BL6NJ_G0024541	0.038967104408523	-1.002687632	0.693781946667328	0.321060861548829	Armc4
MGP_C57BL6NJ_G0019698	0.0406019078638349	-1.001022111	1.823690149	0.86381998963645	Prr29
MGP_C57BL6NJ_G0021713	0.0415391509793874	-1.000939664	1.767145313	0.917289230055871	Rem2
MGP_C57BL6NJ_G0034872	0.0423265830116979	-1.000678382	2.201304648	0.995481447885335
MGP_C57BL6NJ_G0026039	0.0405678890016037	-0.999396575	0.595682418870057	0.28899132289516	Ttc16
MGP_C57BL6NJ_G0028621	0.0424446445340547	-0.99938289	0.966239619058641	0.411680794549603	Fam166b
MGP_C57BL6NJ_G0015388	0.0357818258886663	-0.999231515	2.769895693	1.348365714
MGP_C57BL6NJ_G0032438	0.0427281769302432	-0.998469995	1.086991826	0.543140274390265	Zfp940
MGP_C57BL6NJ_G0036587	0.0328410335302078	-0.998155283	13.73276752	7.044281829	Tceal5
MGP_C57BL6NJ_G0026977	0.0459511795378478	-0.997517226	2.491497421	1.401006475	Lamp5
MGP_C57BL6NJ_G0020101	0.0472085107550874	-0.995761215	6.099240341	3.120745073	Nrcam
MGP_C57BL6NJ_G0035011	0.0451280713290595	-0.995051916	1.345907587	0.661584086769947	Barx2
MGP_C57BL6NJ_G0025936	0.0315879675264931	-0.994921572	39.6123055	20.35177877	Olfm1
MGP_C57BL6NJ_G0022909	0.0408619119132722	-0.994139328	14.47487082	7.544200565	Abat
MGP_C57BL6NJ_G0027245	0.0469044599497759	-0.994001523	11.70191386	6.198280403	Gdap1l1
MGP_C57BL6NJ_G0033416	0.0425203289055348	-0.993271195	0.442752339022884	0.215063180374431	Dnah3
MGP_C57BL6NJ_G0034445	0.0428898528150197	-0.99071621	21.05981939	10.98814747	Gnao1
MGP_C57BL6NJ_G0029051	0.0424717009879529	-0.987744106	6.166449616	3.147643182	Ccdc17
MGP_C57BL6NJ_G0035618	0.0399301466623204	-0.987327555	1.527697268	0.78151644730686	Zic4
MGP_C57BL6NJ_G0025078	0.0461561322164774	-0.983613001	7.28489329	3.745241426	Syt12
MGP_C57BL6NJ_G0017257	0.0391850264121787	-0.982625362	2.102357951	1.074952148	Kif26b
MGP_C57BL6NJ_G0023552	0.0396090383275657	-0.980694368	2.631418673	1.352352133	Pacrg
MGP_C57BL6NJ_G0022584	0.0385015423221422	-0.979443291	3.969403122	2.048085394	Pnpla3
MGP_C57BL6NJ_G0021227	0.038870184136895	-0.979112739	11.74369962	6.770076988	Crhbp
MGP_C57BL6NJ_G0025208	0.0480506485880714	-0.978127807	0.877776324986808	0.439369267054251	Lgals12
MGP_C57BL6NJ_G0036448	0.0423375522268203	-0.977210247	0.537684211933999	0.243199270851014	Slc7a3
MGP_C57BL6NJ_G0027644	0.0304036319887941	-0.976648106	1.813850549	0.947824241655953	Nbea
MGP_C57BL6NJ_G0025873	0.0415269354336709	-0.976577617	4.275653561	2.092509701	Phpt1
MGP_C57BL6NJ_G0005527	0.0154356184224085	-0.975266188	61.95677343	33.59067431	Meg3
MGP_C57BL6NJ_G0028026	0.0261704070039608	-0.975120618	33.83459887	17.8433342	Sv2a
MGP_C57BL6NJ_G0024660	0.0462631077640614	-0.974197906	27.27927529	14.32918687	Reep2
MGP_C57BL6NJ_G0031617	0.038819727828601	-0.972334813	1.890785148	0.971465566317575	Zfp239
MGP_C57BL6NJ_G0022632	0.0404974188427665	-0.971505003	12.56132731	6.545474724	Dennd6b
MGP_C57BL6NJ_G0023223	0.043372707723598	-0.970178343	0.812130081877947	0.401735766323206	Maats1
MGP_C57BL6NJ_G0028409	0.0424441286444931	-0.969954464	0.496628529388439	0.248057746565623	St6galnac5
MGP_C57BL6NJ_G0024037	0.04015328842419	-0.969861357	37.65842247	19.80503897	Atp6v1g2
MGP_C57BL6NJ_G0017527	0.0425435033750325	-0.969494025	1.708894846	0.823983966557679	Rsph4a
MGP_C57BL6NJ_G0001926	0.0411752610570975	-0.969054467	6.99056952	3.555493183
MGP_C57BL6NJ_G0021009	0.0380361432211997	-0.968682849	12.30370353	6.399447154	Spock1
MGP_C57BL6NJ_G0023475	0.0304943600351452	-0.968106011	5.710163148	3.061145999	Clic6
MGP_C57BL6NJ_G0028238	0.0372157754753342	-0.967855542	2.326676047	1.202525192	Plppr4
MGP_C57BL6NJ_G0027223	0.0291507558788024	-0.967562097	7.505496246	3.922216558	Ppp1r16b
MGP_C57BL6NJ_G0034200	0.0254910936111407	-0.967281414	9.17716709	4.820708394	Crtc1
MGP_C57BL6NJ_G0019189	0.0354881376740941	-0.966855078	7.600153958	4.054457858	Omg
MGP_C57BL6NJ_G0024758	0.0392352823928757	-0.966832778	1.662587988	0.856668225282333	Pcdhga11
MGP_C57BL6NJ_G0020122	0.0420147979144334	-0.966766589	1.118509624	0.57572432374451	Npas3
MGP_C57BL6NJ_G0030370	0.0365845567926306	-0.966741988	4.134130276	2.208536987	Fam222a
MGP_C57BL6NJ_G0029971	0.0389144781065667	-0.966324595	5.131984265	2.648668258	Kcnip4
MGP_C57BL6NJ_G0000006	0.0436410459301941	-0.966081062	29.37636444	15.25794288	Ighg2b
MGP_C57BL6NJ_G0029983	0.033200998616377	-0.964871619	6.757780604	3.607115747	Sel1l3
MGP_C57BL6NJ_G0024759	0.0451785887707684	-0.964571671	2.095858292	1.072744808	Pcdhga12
MGP_C57BL6NJ_G0022640	0.0393710608670841	-0.963852676	1.254917934	0.598828255994044	Tymp
MGP_C57BL6NJ_G0030922	0.0305992483831776	-0.962529806	5.979639947	3.12783223	Ptprz1
MGP_C57BL6NJ_G0031448	0.0424511673348767	-0.961426219	0.754867326566361	0.408887069415818	Kbtbd12
MGP_C57BL6NJ_G0023073	0.0403672296223643	-0.96091107	3.783504346	2.015340744	Chrd
MGP_C57BL6NJ_G0028105	0.0397413287809387	-0.960441392	26.46109366	14.77503403	Ampd1
MGP_C57BL6NJ_G0033052	0.0387207786796426	-0.960063982	25.04905165	14.13736523	Ucp3
MGP_C57BL6NJ_G0033342	0.0364004152916687	-0.959671805	8.751324715	4.601927505	Nrip3
MGP_C57BL6NJ_G0016654	0.0458440467039016	-0.959668137	1.852381312	0.984213388862457	Chrng
MGP_C57BL6NJ_G0030644	0.0452579238010939	-0.958456546	8.428960353	4.357688227	Vgf
MGP_C57BL6NJ_G0034034	0.0291447458064567	-0.957882102	3.912135508	2.058015601	D8Ertd82e
MGP_C57BL6NJ_G0031962	0.0392134303225393	-0.956192616	15.14756771	8.47566685	Cacng6
MGP_C57BL6NJ_G0030548	0.0430438076595586	-0.954484986	0.304109084339429	0.15049401825106	Tmem132d
MGP_C57BL6NJ_G0020565	0.0432246933126723	-0.953788115	1.496491012	0.771056377584106	Vipr2
MGP_C57BL6NJ_G0019040	0.0376742253455657	-0.953533967	6.287831666	3.299772725	Camkk1
MGP_C57BL6NJ_G0029797	0.0428435040085654	-0.952181505	0.29429867608798	0.14366904680415	Htr5a
MGP_C57BL6NJ_G0025847	0.0477582453846516	-0.951295493	30.06965659	16.01073395	Rnf208
MGP_C57BL6NJ_G0031762	0.0395319496757679	-0.951295191	2.005797314	1.051486308
MGP_C57BL6NJ_G0023746	0.0431540421226428	-0.950782097	1.713874936	0.882170175802926	Ptx4
MGP_C57BL6NJ_G0006257	0.0425040856882843	-0.949881701	1.210120446	0.62711675899963	Mir124-2hg
MGP_C57BL6NJ_G0033438	0.0411067011054048	-0.9496858	1.043514445	0.53164528684931	Scnn1g
MGP_C57BL6NJ_G0024715	0.040374766769776	-0.949039748	0.256505001006567	0.117927039367917	Pcdha12
MGP_C57BL6NJ_G0033468	0.0322512804487634	-0.94799432	33.92716458	17.99128899	Sbk1
MGP_C57BL6NJ_G0034392	0.035780547527679	-0.947969691	1.378210011	0.673850945487515	Zfp791
MGP_C57BL6NJ_G0028635	0.0422602538751322	-0.947471847	1.636313209	0.832153031717055	Spag8
MGP_C57BL6NJ_G0036891	0.0430544755245204	-0.946766466	1.515392593	0.788549149163855
MGP_C57BL6NJ_G0034194	0.0328162550086208	-0.945885426	18.16490529	9.58363237	Homer3
MGP_C57BL6NJ_G0016723	0.0424950002824405	-0.945537213	0.341966819293524	0.151355434538163	Ankmy1
MGP_C57BL6NJ_G0022192	0.0422485068105812	-0.945168266	3.220879655	1.606991448	Osr2
MGP_C57BL6NJ_G0022955	0.0366255286981759	-0.94500074	6.270377554	3.338269406	2900011O08Rik
MGP_C57BL6NJ_G0034376	0.0473908948496421	-0.943526753	12.6122277	6.714544976	Mast1
MGP_C57BL6NJ_G0036415	0.0349815240671384	-0.941815051	8.060725791	4.32836614	Arhgef9
MGP_C57BL6NJ_G0017636	0.0412248014836334	-0.941429011	0.954109325532891	0.493203763534521	Pkib
MGP_C57BL6NJ_G0025897	0.039424524288392	-0.941410023	0.847715285375049	0.444842978552385	Ccdc187
MGP_C57BL6NJ_G0023773	0.0460514359650336	-0.940596474	1.681463875	0.824526464439684	Ccdc78
MGP_C57BL6NJ_G0030761	0.0382350789618497	-0.940034961	3.396383727	1.762582188	Grid2ip
MGP_C57BL6NJ_G0029838	0.0429028477867147	-0.939077672	0.711265788744064	0.357572988580911	Slc30a3
MGP_C57BL6NJ_G0032734	0.0355811891220893	-0.93866841	2.408633011	1.265429014	Grin2d
MGP_C57BL6NJ_G0016737	0.0436577833492767	-0.937977054	0.348797633509753	0.182210302715085	Ano7
MGP_C57BL6NJ_G0024761	0.0425803065396115	-0.937410366	1.073613224	0.563995235397715	Pcdhga8
MGP_C57BL6NJ_G0036955	0.0452559511855312	-0.937359574	4.706305968	2.464570686
MGP_C57BL6NJ_G0032649	0.0356268118515481	-0.936586891	175.5629037	98.49656829	Mybpc2
MGP_C57BL6NJ_G0021422	0.0402421153546627	-0.936081067	22.08109932	12.14024404	Mss51
MGP_C57BL6NJ_G0028380	0.0397776636671514	-0.936010479	1.24634855	0.618599695207642	Wdr63
MGP_C57BL6NJ_G0018519	0.0424475012172006	-0.934366258	10.1869599	5.543112354	Nsg2
MGP_C57BL6NJ_G0018220	0.0424754717742322	-0.933357283	4.260870688	2.360579827	Nxph4
MGP_C57BL6NJ_G0027844	0.0392111134600661	-0.933330753	4.876958828	2.577538944	Trim46
MGP_C57BL6NJ_G0032856	0.0458411952670733	-0.933189015	7.020544699	3.763912477	Sv2b
MGP_C57BL6NJ_G0031192	0.0453558071188577	-0.933013768	6.561846233	3.539103566	Tril
MGP_C57BL6NJ_G0033287	0.0441353716406822	-0.932955036	5.108936239	2.739809338	Syt9
MGP_C57BL6NJ_G0025026	0.0424501033436183	-0.932236021	0.948646399392827	0.480435940438615	Cbln2
MGP_C57BL6NJ_G0006622	0.0439019809037734	-0.931996361	1.177794771	0.601106767012771	Gm17354
MGP_C57BL6NJ_G0017331	0.0471827219814913	-0.930040602	2.617673627	1.421101147	Prox1
MGP_C57BL6NJ_G0031478	0.037169113979001	-0.929858961	6.943190929	3.800918302	Aldh1l1
MGP_C57BL6NJ_G0030952	0.0420578452958432	-0.92945222	0.697179257574575	0.348265801203385	Prrt4
MGP_C57BL6NJ_G0029927	0.0312750293391191	-0.92639024	27.88935279	15.13056184	Ppp2r2c
MGP_C57BL6NJ_G0016325	0.0365728411615461	-0.925707777	0.572138499156604	0.298511113626572	Vwa3b
MGP_C57BL6NJ_G0035944	0.0399567831185109	-0.924300448	1.302705881	0.674299041205488	Vipr1
MGP_C57BL6NJ_G0022035	0.0422748468008725	-0.924046816	1.243853014	0.637677928399163	Scel
MGP_C57BL6NJ_G0023118	0.0458134153140055	-0.923186981	6.432316612	3.484630506	Mb21d2
MGP_C57BL6NJ_G0029893	0.0482036418771058	-0.923041653	0.747768891005177	0.342699950104863
MGP_C57BL6NJ_G0002170	0.0431152790720838	-0.921760704	3.667378828	1.771801165
MGP_C57BL6NJ_G0027278	0.0361251020320003	-0.921637048	5.387853372	2.921717319	Dbndd2
MGP_C57BL6NJ_G0033842	0.0362536211863073	-0.921544158	2.15094199	1.186177803	Myo16
MGP_C57BL6NJ_G0029575	0.0294268721821607	-0.921516281	11.23440464	6.118861783	Tmem201
MGP_C57BL6NJ_G0019160	0.0403338240888075	-0.921260931	1.270543153	0.641039265047554	Proca1
MGP_C57BL6NJ_G0024214	0.0406468110544521	-0.920502479	3.928353843	2.170428233	Lrrc73
MGP_C57BL6NJ_G0022750	0.0299304026109715	-0.919425218	69.36357427	38.15293756	Gpd1
MGP_C57BL6NJ_G0016342	0.0423877984504865	-0.916372376	5.738176332	3.13705827	Lonrf2
MGP_C57BL6NJ_G0002827	0.0398353988980453	-0.916261776	0.882244758950192	0.422537815197161	5033417F24Rik
MGP_C57BL6NJ_G0032724	0.0252191172619375	-0.916035496	46.66596047	25.76248071	Dbp
MGP_C57BL6NJ_G0024619	0.0398118626646212	-0.915233038	14.6811091	8.103812223	Syt4
MGP_C57BL6NJ_G0034154	0.032777962056675	-0.912240943	5.168110897	2.798995136	Psd3
MGP_C57BL6NJ_G0028828	0.0311421652519289	-0.912227588	15.00080776	8.199435604	Sh3gl2
MGP_C57BL6NJ_G0027746	0.0403149528628773	-0.911877908	2.349166774	1.294233778	Map9
MGP_C57BL6NJ_G0033028	0.0478592205750633	-0.910484419	25.78682623	14.48496748	Dgat2
MGP_C57BL6NJ_G0020498	0.0391349031265767	-0.907879062	3.904323372	2.113161019	Begain
MGP_C57BL6NJ_G0029160	0.0424534126292544	-0.907338178	2.357966503	1.215447147	Nt5c1a
MGP_C57BL6NJ_G0024885	0.0405981314473447	-0.906943202	2.508691765	1.363060383	Slc6a7
MGP_C57BL6NJ_G0035783	0.041407329735159	-0.906569702	5.998354662	3.255793087	Amt
MGP_C57BL6NJ_G0018915	0.0453326571889898	-0.90551528	0.517506277025927	0.259431434541077	Alox8
MGP_C57BL6NJ_G0003192	0.049671799709362	-0.904918217	10.78862248	6.220894059	Gm11716
MGP_C57BL6NJ_G0021117	0.0476392019983636	-0.903410462	4.946590108	2.761620756	Mtrr
MGP_C57BL6NJ_G0025615	0.0473159004367601	-0.90335118	3.561071812	2.011349418	Pitx3
MGP_C57BL6NJ_G0031363	0.0406009316393888	-0.902737116	0.657879729417067	0.356363981000591	Wdr54
MGP_C57BL6NJ_G0020420	0.0422653069270698	-0.90207158	0.632115375325537	0.350989524050019	Slc24a4
MGP_C57BL6NJ_G0036663	0.0402272817238367	-0.900398657	5.217547891	2.914567554	Tro
MGP_C57BL6NJ_G0029396	0.0375014908091187	-0.899912057	2.059044304	1.1095236	Ephb2
MGP_C57BL6NJ_G0035749	0.0400515258363341	-0.899057432	1.594593113	0.831985815002203	Zmynd10
MGP_C57BL6NJ_G0025260	0.0420278867652067	-0.898800727	8.279856955	4.780919712	Lrrc10b
MGP_C57BL6NJ_G0032368	0.0423663606111313	-0.898559787	4.292096615	2.304744162	Ttc9b
MGP_C57BL6NJ_G0033752	0.0388800071540135	-0.89781763	22.3637544	12.98708767
MGP_C57BL6NJ_G0029096	0.0424753744141911	-0.896585123	0.831243350058119	0.42364935782883	Cfap57
MGP_C57BL6NJ_G0019642	0.0428806213835482	-0.896429323	9.795202603	5.862740112	C1ql1
MGP_C57BL6NJ_G0026292	0.0478602879202796	-0.896424437	4.129617732	2.267459033	Zfp385b
MGP_C57BL6NJ_G0031630	0.0406155930061878	-0.895857523	5.966655314	3.270373433	Lrtm2
MGP_C57BL6NJ_G0021510	0.0429813982235511	-0.895820484	0.545713192682513	0.295153909953375	Dnah1
MGP_C57BL6NJ_G0027140	0.0458406098232478	-0.895352705	3.518716957	1.87448932	Necab3
MGP_C57BL6NJ_G0031019	0.0405328429146025	-0.894752216	2.118618053	1.161520263	D630045J12Rik
MGP_C57BL6NJ_G0016197	0.0424876274238666	-0.894159659	0.340942126554526	0.171899471279053	Xkr4
MGP_C57BL6NJ_G0020210	0.0395630583047725	-0.89168261	2.191200636	1.177660157	Gpr135
MGP_C57BL6NJ_G0005278	0.0356416667033786	-0.890842385	4.961043777	2.732821474	A430046D13Rik
MGP_C57BL6NJ_G0032747	0.025540951642649	-0.890049609	27.59809534	15.12595248	Kcnc1
MGP_C57BL6NJ_G0018975	0.0396525090979499	-0.889948183	15.81056859	8.623053409	Slc16a11
MGP_C57BL6NJ_G0035759	0.0326066039019587	-0.889577731	16.15105791	9.356200003	Slc38a3
MGP_C57BL6NJ_G0027717	0.0399842372757006	-0.888927852	1.30662547	0.664081881208994	Sptssb
MGP_C57BL6NJ_G0017687	0.0405249241016535	-0.888704138	3.577551092	1.964339508	2010107G23Rik
MGP_C57BL6NJ_G0033503	0.0422284078291297	-0.888565547	2.378042157	1.309478238
MGP_C57BL6NJ_G0027400	0.0415881321497525	-0.888395945	0.957438291519924	0.499664775050066	Cdh26
MGP_C57BL6NJ_G0027971	0.0406010328187413	-0.88742967	2.313261037	1.230721347	Riiad1
MGP_C57BL6NJ_G0029422	0.03052791395209	-0.887268554	27.64112479	15.23131393	Camk2n1
MGP_C57BL6NJ_G0026140	0.0304009589195224	-0.886159041	27.0838603	15.20069571	Kif5c
MGP_C57BL6NJ_G0017861	0.0401176928466001	-0.886139708	124.1521849	71.61881508	Cfd
MGP_C57BL6NJ_G0021564	0.0404643799209882	-0.884438981	1.630195207	0.895618792977744	Grid1
MGP_C57BL6NJ_G0007207	0.044738643801038	-0.884409321	1.648222313	0.910458447440385	9330102E08Rik
MGP_C57BL6NJ_G0034401	0.0424668525668743	-0.884254443	2.272859124	1.242222332	Neto2
MGP_C57BL6NJ_G0018001	0.0441750560421686	-0.883842186	1.581201693	0.881329897499423	Btbd11
MGP_C57BL6NJ_G0028576	0.0391242321584296	-0.882299834	1.252499847	0.674467344520516	Dnaic1
MGP_C57BL6NJ_G0028165	0.0268019348467694	-0.881715018	16.11693727	9.103298976	Slc6a17
MGP_C57BL6NJ_G0025430	0.0413430104249929	-0.880935042	0.572385843132472	0.302034402335029	4430402I18Rik
MGP_C57BL6NJ_G0029715	0.0389272822584137	-0.880597835	1.331177813	0.736522679015271	Rundc3b
MGP_C57BL6NJ_G0021397	0.0444562492940942	-0.880406629	2.099814253	1.11002952	Lrrc3b
MGP_C57BL6NJ_G0016824	0.0431121959349704	-0.87870538	5.094789139	2.836256404	Tmem163
MGP_C57BL6NJ_G0019238	0.0424524737642543	-0.877857142	10.11027693	5.670046104	Rasl10b
MGP_C57BL6NJ_G0036031	0.0248983192151919	-0.877440179	81.97876655	47.6079123	Pcsk1n
MGP_C57BL6NJ_G0022920	0.0445410259708935	-0.876235823	0.716952833458255	0.34572675310908	Tekt5
MGP_C57BL6NJ_G0025681	0.0424695622075653	-0.876220233	1.717786038	0.904840404561124	Adrb1
MGP_C57BL6NJ_G0003102	0.0497217008019908	-0.875975277	3.254222318	1.835012866	Gm12300
MGP_C57BL6NJ_G0021900	0.0462640789901894	-0.875268444	0.271459699915662	0.139018943090262	Adra1a
MGP_C57BL6NJ_G0023775	0.0313107486403937	-0.875106643	39.25980185	21.98424398	Metrn
MGP_C57BL6NJ_G0034961	0.0402515377729368	-0.874386388	10.87386093	6.038056758	Rgl3
MGP_C57BL6NJ_G0033568	0.0373137053812813	-0.873477308	378.1688084	225.3534082	Cox6a2
MGP_C57BL6NJ_G0020341	0.0396986020529375	-0.873078224	3.895344515	2.192136014	Rps6kl1
MGP_C57BL6NJ_G0020282	0.0422359852843117	-0.872301782	0.535380199072905	0.27737428451652	Ccdc177
MGP_C57BL6NJ_G0024496	0.0401066885847672	-0.872220232	14.68132247	8.322698792	Prkce
MGP_C57BL6NJ_G0036280	0.0359938297192889	-0.872105837	5.128136387	2.832033762	Mamld1
MGP_C57BL6NJ_G0028549	0.0424405964276621	-0.871192137	0.250517029692329	0.138920782245502	Lingo2
MGP_C57BL6NJ_G0031043	0.0401797105840485	-0.86948713	6.966297204	3.860163662	E330009J07Rik
MGP_C57BL6NJ_G0023003	0.0405665248837913	-0.868168646	6.033248899	3.378399274	Ccdc74a
MGP_C57BL6NJ_G0032723	0.0372462010320399	-0.867450587	18.57972462	10.39196246	Car11
MGP_C57BL6NJ_G0002914	0.0431762396501605	-0.86725515	1.02474312	0.566860243472726	Gm37885
MGP_C57BL6NJ_G0022906	0.0408143836711152	-0.865786327	24.97666823	14.21862214	Rbfox1
MGP_C57BL6NJ_G0027798	0.0390921810369022	-0.865033673	6.289517778	3.638804328	Hapln2
MGP_C57BL6NJ_G0025429	0.0396575370183943	-0.864663658	1.945843989	1.099441498	Slc1a1
MGP_C57BL6NJ_G0020214	0.0396498233169587	-0.864489551	38.67649958	21.86562148	Rtn1
MGP_C57BL6NJ_G0022953	0.0391763943442436	-0.863065936	3.645868857	2.04946825	Mpv17l
MGP_C57BL6NJ_G0019550	0.0439460788844063	-0.862434948	0.60448042389923	0.331150442947127	Ttc25
MGP_C57BL6NJ_G0015634	0.0253259161189279	-0.858472552	11.85211951	7.074785874	Rian
MGP_C57BL6NJ_G0023762	0.0497015557529663	-0.857684415	1.197721438	0.595425800629788	Tekt4
MGP_C57BL6NJ_G0022198	0.0405826371207088	-0.85622402	3.191132149	1.761163033	Spag1
MGP_C57BL6NJ_G0026163	0.0430162522347043	-0.85597365	3.385918912	1.97162119	Ermn
MGP_C57BL6NJ_G0002508	0.0443290019472343	-0.855772903	0.310891409121172	0.153705347229396
MGP_C57BL6NJ_G0020866	0.0428625917749001	-0.854416146	0.519992278477007	0.264036409222508	Mak
MGP_C57BL6NJ_G0026269	0.0467566218947233	-0.851021105	2.007908477	1.200584389	Hoxd8
MGP_C57BL6NJ_G0029638	0.0405527017834261	-0.850979017	1.862936564	1.04477705	Morn1
MGP_C57BL6NJ_G0028340	0.0431051647905336	-0.850973171	0.762927342168147	0.401723279088601	Adh7
MGP_C57BL6NJ_G0034755	0.0388783145154759	-0.850874994	3.976536542	2.213919926	Ccsap
MGP_C57BL6NJ_G0035940	0.036885471028301	-0.849781274	0.76830220058581	0.426552477577762	Ulk4
MGP_C57BL6NJ_G0021835	0.0398942411172897	-0.849563026	3.569277527	2.028114738	Amer2
MGP_C57BL6NJ_G0023440	0.0305913793444539	-0.848327726	11.09282046	6.272203408	Tiam1
MGP_C57BL6NJ_G0036013	0.0314684723952121	-0.847970554	51.17766872	29.52678075	Syp
MGP_C57BL6NJ_G0017455	0.045407849078676	-0.846272255	6.713984069	3.89521037	Ahi1
MGP_C57BL6NJ_G0035537	0.0427398455287095	-0.844830345	1.700153478	0.959445995807984	Hmgcll1
MGP_C57BL6NJ_G0016149	0.0437897688451896	-0.844673478	0.502529953869848	0.284787582539957	Foxl2os
MGP_C57BL6NJ_G0018552	0.0424499727657016	-0.843527785	2.477566597	1.369370772	Fbll1
MGP_C57BL6NJ_G0019715	0.0451858172455564	-0.842694985	6.289941469	3.565153342	Cacng4
MGP_C57BL6NJ_G0029630	0.0415436487420833	-0.842164801	0.573152044383467	0.308526828864282	Mmel1
MGP_C57BL6NJ_G0008812	0.046786737918297	-0.841652043	13.42734949	7.287575677	Mir133a-2
MGP_C57BL6NJ_G0022658	0.0400652418236052	-0.84136213	2.912346698	1.661522117	Slc2a13
MGP_C57BL6NJ_G0035679	0.0400891770817254	-0.840949261	6.745339385	3.906128936	Ky
MGP_C57BL6NJ_G0018706	0.0382050670276977	-0.840565417	9.799469292	5.672819547	Acsl6
MGP_C57BL6NJ_G0034617	0.039439703260027	-0.839781695	0.878290582983375	0.484667107600519	Hydin
MGP_C57BL6NJ_G0030556	0.0424854058834825	-0.83958092	1.54653786	0.865615538814861	Mmp17
MGP_C57BL6NJ_G0023166	0.0387036237387437	-0.838851585	1.629761141	0.921829721973544	Iqcg
MGP_C57BL6NJ_G0036678	0.0406188330707669	-0.838101537	1.910263566	1.079819881	Gpr173
MGP_C57BL6NJ_G0007020	0.0411681868161666	-0.838016005	2.515280422	1.44629504	Gm43597
MGP_C57BL6NJ_G0036318	0.0363576810483606	-0.837978955	8.721356671	5.003883038	Pdzd4
MGP_C57BL6NJ_G0032500	0.040020454152805	-0.83789643	17.49437611	10.40347244	Mag
MGP_C57BL6NJ_G0028923	0.040958536874532	-0.837772015	4.167392791	2.368155606	Sgip1
MGP_C57BL6NJ_G0031329	0.0422268900661168	-0.837572037	2.94761591	1.650403876	Lrrtm1
MGP_C57BL6NJ_G0022975	0.0431643436216801	-0.837197053	0.640306084197445	0.346430658475978	Spag6l
MGP_C57BL6NJ_G0018353	0.0328301145294237	-0.837111604	14.00616472	8.085959936
MGP_C57BL6NJ_G0025828	0.0422559065773126	-0.836858509	2.24732113	1.289240607	Cacna1b
MGP_C57BL6NJ_G0025938	0.0431812805580051	-0.835965613	2.424570846	1.253093124	1700007K13Rik
MGP_C57BL6NJ_G0005528	0.0452520039163361	-0.835780051	22.59623655	13.58278094
MGP_C57BL6NJ_G0021481	0.0397102562384425	-0.835652974	1.512586687	0.881861398792934	Lrtm1
MGP_C57BL6NJ_G0033007	0.041789272272358	-0.835419764	11.93997727	6.897765998	Thrsp
MGP_C57BL6NJ_G0022831	0.042858660059915	-0.833147219	6.470862169	3.745002903	Map3k12
MGP_C57BL6NJ_G0030486	0.0473526749618203	-0.83195631	9.043839746	5.116309015	Camkk2
MGP_C57BL6NJ_G0036595	0.0422376908708691	-0.831846536	2.861068863	1.582587748
MGP_C57BL6NJ_G0033753	0.0447914831614403	-0.831621566	2301.457728	1409.161721	Tnnt3
MGP_C57BL6NJ_G0017937	0.0374048178138788	-0.831513797	10.21025065	5.932559464	Atcay
MGP_C57BL6NJ_G0030441	0.042870728765078	-0.83085372	2.004981108	1.135431409	Rasal1
MGP_C57BL6NJ_G0017713	0.0425151528301126	-0.830198708	0.436781146589174	0.247966513798206	Ctnna3
MGP_C57BL6NJ_G0033750	0.0443473385149358	-0.829397951	866.0085338	531.8185885	Tnni2
MGP_C57BL6NJ_G0017438	0.0393790841880026	-0.828593102	1.242117198	0.728444430086026	Arfgef3
MGP_C57BL6NJ_G0020572	0.0424841121872361	-0.826494206	0.688165475350172	0.391117939089821	Dnah11
MGP_C57BL6NJ_G0002095	0.0446802187683365	-0.824932845	0.733770334680049	0.386756407766487
MGP_C57BL6NJ_G0028211	0.0413820823059599	-0.824608756	2.771732768	1.57500411	Ntng1
MGP_C57BL6NJ_G0019751	0.039543492237843	-0.824140852	1.464062601	0.821305479738741
MGP_C57BL6NJ_G0019867	0.030378349417098	-0.823996248	7.702862398	4.532590631	Tbc1d16
MGP_C57BL6NJ_G0031256	0.0375622069830006	-0.823975637	46.33416701	27.15552381	Nap1l5
MGP_C57BL6NJ_G0024356	0.0335516181668398	-0.822955001	26.15305334	15.21753885	Slc25a23
MGP_C57BL6NJ_G0019664	0.038553556641548	-0.821619531	7.544527186	4.380858296	Crhr1
MGP_C57BL6NJ_G0022734	0.0449404713670849	-0.821145182	0.618689337192848	0.328733031938807	Kcnh3
MGP_C57BL6NJ_G0016523	0.048530762465234	-0.819946935	1.301617554	0.742423698933296	March4
MGP_C57BL6NJ_G0027705	0.0424017921628227	-0.819446926	1.24354317	0.735182975560926	Schip1
MGP_C57BL6NJ_G0023817	0.0403507911199676	-0.81856171	10.14953619	5.942304966	Syngap1
MGP_C57BL6NJ_G0019627	0.044789355684539	-0.818219318	9.443244074	5.370999068	Fam171a2
MGP_C57BL6NJ_G0028341	0.0402684847678724	-0.817359917	7.449630376	4.403218528	Adh1
MGP_C57BL6NJ_G0018644	0.0424788294882013	-0.816195124	1.495585651	0.849717457156609	Zfp454
MGP_C57BL6NJ_G0017628	0.038990456376255	-0.815939451	2.625257679	1.538068116	Fam184a
MGP_C57BL6NJ_G0016932	0.0439051094363331	-0.815698319	9.900537821	6.156392584	Tnni1
MGP_C57BL6NJ_G0022475	0.0405841716610984	-0.815206165	1.404931106	0.803109226079708	1700088E04Rik
MGP_C57BL6NJ_G0031753	0.0309323128681894	-0.814144299	21.52669695	12.53246054	Tspan9
MGP_C57BL6NJ_G0019827	0.0495951770804638	-0.813147667	1.319091777	0.695675534035144
MGP_C57BL6NJ_G0020772	0.0398766612544326	-0.811842867	6.583170584	3.871221704	Nrsn1
MGP_C57BL6NJ_G0030266	0.0430740688157282	-0.811415007	2.354278541	1.333667465	Ephx4
MGP_C57BL6NJ_G0032223	0.0395985052999837	-0.811136692	2430.438842	1503.136479	Ckm
MGP_C57BL6NJ_G0032453	0.040160333681493	-0.810615266	137.7336704	85.24607579	Cox7a1
MGP_C57BL6NJ_G0026715	0.0405989969577801	-0.810003685	0.716801671988509	0.417879158595532	Ryr3
MGP_C57BL6NJ_G0021197	0.0398970513306776	-0.808622834	192.8164637	120.9782114	Ckmt2
MGP_C57BL6NJ_G0036338	0.0448552650405991	-0.807819341	3.572873552	2.146696535	Plxna3
MGP_C57BL6NJ_G0029892	0.0392175238939019	-0.807759276	4.471927294	2.616470895	Zfyve28
MGP_C57BL6NJ_G0001183	0.0424142278066836	-0.807625995	4.253780521	2.383753729
MGP_C57BL6NJ_G0001255	0.0431713426415129	-0.806828788	0.557874580099659	0.295302536346348
MGP_C57BL6NJ_G0004243	0.04503101190039	-0.806593867	0.257214095402949	0.133632281771285	Gm26703
MGP_C57BL6NJ_G0036648	0.0420619277950072	-0.80639262	0.208896303923553	0.118783982180447	Dcx
MGP_C57BL6NJ_G0002933	0.0459432047144575	-0.805747125	0.394884490784633	0.218883047096943	1700034H15Rik
MGP_C57BL6NJ_G0016863	0.0405958759790253	-0.804361372	0.618950516758774	0.366948473665916	Pm20d1
MGP_C57BL6NJ_G0031504	0.0386179897679995	-0.804013829	11.61294006	6.910574762	Lrig1
MGP_C57BL6NJ_G0017509	0.0466576261735933	-0.803974169	5.351319097	3.237338759	9330159F19Rik
MGP_C57BL6NJ_G0034751	0.0453396535820664	-0.803923663	2.400577618	1.361544289	Dbndd1
MGP_C57BL6NJ_G0025389	0.0405418600774733	-0.802351356	0.774202000326733	0.456884367627372	Rorb
MGP_C57BL6NJ_G0033248	0.031833615150204	-0.800401867	21.55663817	12.70770778	Trim3
MGP_C57BL6NJ_G0026666	0.0426529846704231	-0.799957332	0.862242873685972	0.492088355853177	Bbox1
MGP_C57BL6NJ_G0029745	0.0402961799350237	-0.799603034	0.832479916482954	0.476127616635438	Ccdc146
MGP_C57BL6NJ_G0036016	0.0424102265629662	-0.799552665	2.994211338	1.845055709	Magix
MGP_C57BL6NJ_G0026763	0.0405997264715606	-0.799084993	9.511646793	5.725958778	Chac1
MGP_C57BL6NJ_G0040417	0.0430834301598209	-0.798531255	1.245139723	0.694071233654799
MGP_C57BL6NJ_G0034619	0.0208976525839133	-0.797483934	40.91675203	24.28787429	Mtss1l
MGP_C57BL6NJ_G0035580	0.039917570719386	-0.79570778	8.855638764	5.1776521	Elovl4
MGP_C57BL6NJ_G0022045	0.039850238002281	-0.794422787	3.358492169	2.015672977	Slitrk1
MGP_C57BL6NJ_G0028513	0.0429874735349349	-0.794197201	1.02327563	0.57507885587346	Gpr63
MGP_C57BL6NJ_G0016653	0.0425746888386187	-0.794015115	3.637552438	2.154101515	Chrnd
MGP_C57BL6NJ_G0019666	0.0347694337557505	-0.793909826	23.75580088	14.1820985
MGP_C57BL6NJ_G0035026	0.0405618291062885	-0.793901229	2.536478082	1.500875052	Ddx25
MGP_C57BL6NJ_G0034337	0.0287050612733423	-0.792358537	24.89359125	14.79429648	Adgrl1
MGP_C57BL6NJ_G0031262	0.0405485984292403	-0.791796663	0.672194372702231	0.399177228794532	Ccser1
MGP_C57BL6NJ_G0029139	0.0404000154740011	-0.791776405	15.93770634	9.369170289	Rims3
MGP_C57BL6NJ_G0029712	0.0385642469021056	-0.791737051	4.660680186	2.758247634	Adam22
MGP_C57BL6NJ_G0027862	0.0394071561899808	-0.791466418	1.281725491	0.753408124921691	Kcnn3
MGP_C57BL6NJ_G0024235	0.0418856974605412	-0.789951049	3.614303482	2.181592775	Gnmt
MGP_C57BL6NJ_G0024098	0.0324629989317358	-0.789153856	30.57730089	18.14358551	Gabbr1
MGP_C57BL6NJ_G0027159	0.0417653602693197	-0.788879651	14.89108464	8.952627799	Ggt7
MGP_C57BL6NJ_G0021757	0.0447381838097941	-0.786989476	7.016272321	4.164221383	Rec8
MGP_C57BL6NJ_G0025850	0.0358888220276157	-0.786350113	12.05922915	7.101055628	Tprn
MGP_C57BL6NJ_G0032788	0.0425011576133876	-0.786152021	5.002598939	3.121979024	Ano5
MGP_C57BL6NJ_G0007010	0.0431827463618856	-0.786021249	1.867266903	1.046649347	2310047D07Rik
MGP_C57BL6NJ_G0030841	0.0459460766201734	-0.785835042	0.478368070595268	0.259607129151502	Wdr95
MGP_C57BL6NJ_G0025911	0.040519969053556	-0.784602373	4.490958086	2.668596226	Fam69b
MGP_C57BL6NJ_G0022489	0.0399793954062538	-0.78405594	0.758725448658513	0.453188693400545	Fam227a
MGP_C57BL6NJ_G0034765	0.0409630856054579	-0.78401789	25.07464415	14.95762477	Agt
MGP_C57BL6NJ_G0019116	0.0462361655823902	-0.783764038	3.015462998	1.675440019	1700016K19Rik
MGP_C57BL6NJ_G0025895	0.049440935557339	-0.783538788	1.672520622	1.088056182	Lhx3
MGP_C57BL6NJ_G0021986	0.042508568811025	-0.782774014	8.914729293	5.213992563	Serp2
MGP_C57BL6NJ_G0020096	0.0300698319691594	-0.782681098	5.718315036	3.432401418	Dock4
MGP_C57BL6NJ_G0027785	0.0452175679330313	-0.782213066	1.08268338	0.611750380020501	Lrrc71
MGP_C57BL6NJ_G0022365	0.0425271336894694	-0.781752824	11.6821107	7.420568123	Mafa
MGP_C57BL6NJ_G0031451	0.0422785953587668	-0.781245121	14.89021994	8.971329145	Podxl2
MGP_C57BL6NJ_G0030424	0.0435701596128343	-0.78123882	0.679934187943111	0.387305920287767	Hrk
MGP_C57BL6NJ_G0024309	0.0395079332887394	-0.780624661	6.82848566	4.032435426	Shd
MGP_C57BL6NJ_G0027523	0.043295286280944	-0.780238242	0.443474594167557	0.260376737915871	Nlgn1
MGP_C57BL6NJ_G0023239	0.047628219048104	-0.779451175	16.07811582	9.352909356	Gap43
MGP_C57BL6NJ_G0035575	0.0393137088839786	-0.779398057	3.068702128	1.837497322	Irak1bp1
MGP_C57BL6NJ_G0022121	0.0425030238077141	-0.779089153	2.528274416	1.437780835	Capsl
MGP_C57BL6NJ_G0027104	0.0388960631632934	-0.778654252	75.56205586	47.46756258	Mylk2
MGP_C57BL6NJ_G0027295	0.0397897398068305	-0.77854787	1612.095659	1023.400019	Tnnc2
MGP_C57BL6NJ_G0027864	0.0448918002045189	-0.778221345	3.676644537	2.211016998	Chrnb2
MGP_C57BL6NJ_G0025633	0.0303815566364699	-0.778060627	29.11215825	17.68839725	Ina
MGP_C57BL6NJ_G0027014	0.0358863901128469	-0.777976787	9.828970345	5.883906587	Slc24a3
MGP_C57BL6NJ_G0022414	0.0423299480709751	-0.776701048	11.2807644	6.962762658	Gpt
MGP_C57BL6NJ_G0019422	0.0446272223947399	-0.776281994	0.34861409547131	0.217162159900584	Gpr179
MGP_C57BL6NJ_G0030425	0.0355805938496164	-0.775492747	4.737675967	2.846712544	Rnft2
MGP_C57BL6NJ_G0033936	0.0433629697207744	-0.775213964	1.00891419	0.563943244764584	Nek5
MGP_C57BL6NJ_G0020123	0.0397963837820478	-0.775088737	23.51276227	15.02505094	Egln3
MGP_C57BL6NJ_G0033644	0.0316147601187231	-0.77406531	32.02941284	19.35777496	Inpp5a
MGP_C57BL6NJ_G0030959	0.0428008229355145	-0.773797916	11.62804964	7.018282394	Ccdc136
MGP_C57BL6NJ_G0016939	0.0445528156883233	-0.772435467	53.24617691	33.71700027	Cacna1s
MGP_C57BL6NJ_G0035788	0.0474415683059142	-0.771361531	1.217627433	0.68004412365562	1700102P08Rik
MGP_C57BL6NJ_G0032466	0.0396432376153559	-0.771253678	5.67759041	3.438844682	Lrfn3
MGP_C57BL6NJ_G0017539	0.0443058714017949	-0.770926676	2.659670174	1.534195772	Col10a1
MGP_C57BL6NJ_G0024556	0.0398508241003582	-0.769527616	8.458116644	5.146826422	Abhd3
MGP_C57BL6NJ_G0031083	0.0424997741562431	-0.76782575	8.559497795	5.331553543	Clcn1
MGP_C57BL6NJ_G0022333	0.0375215010816274	-0.767520056	14.42288283	8.750058667	Adgrb1
MGP_C57BL6NJ_G0020896	0.0412805675840637	-0.767463652	27.62431925	17.2430351	Cap2
MGP_C57BL6NJ_G0033740	0.0323792215409612	-0.765328247	15.50199977	9.472455282	Dusp8
MGP_C57BL6NJ_G0018807	0.0423348764694121	-0.76515607	1.682802704	0.998099890258541	Lrrc48
MGP_C57BL6NJ_G0023470	0.0460812472386675	-0.764313733	1.73970494	1.053466196	Kcne2
MGP_C57BL6NJ_G0019995	0.0431666481112651	-0.764286014	1.585464889	1.012904935	Mycn
MGP_C57BL6NJ_G0036000	0.0460982534403799	-0.762418364	0.95639870926759	0.576148325177673	Nudt11
MGP_C57BL6NJ_G0028863	0.0456726245867028	-0.761818974	0.508112614815491	0.309376995757202	Dmrta1
MGP_C57BL6NJ_G0016577	0.0467775734371344	-0.761565188	18.99490439	11.82733874	Speg
MGP_C57BL6NJ_G0029794	0.0393659488943824	-0.761431306	4.679778401	2.836585548	Actr3b
MGP_C57BL6NJ_G0016251	0.0392219894491418	-0.760791329	16.0477372	10.17152421	Jph1
MGP_C57BL6NJ_G0026980	0.0429258914185017	-0.760449433	99.51682291	60.54158464	Snap25
MGP_C57BL6NJ_G0024008	0.0473524564014695	-0.759915771	5.206114816	3.345104455	Hspa1l
MGP_C57BL6NJ_G0016620	0.0383264882537563	-0.759801895	2.137161579	1.275603234	Fbxo36
MGP_C57BL6NJ_G0017725	0.0401555288421996	-0.759668687	2.035634013	1.18731242	1700040L02Rik
MGP_C57BL6NJ_G0034741	0.0451970569687731	-0.75941354	4.217782555	2.562613804	Spata2l
MGP_C57BL6NJ_G0026020	0.0360020844287839	-0.75919283	93.81399363	57.04959799	Dnm1
MGP_C57BL6NJ_G0036434	0.0426747721514606	-0.758923149	1.879502177	1.151448955	Tmem28
MGP_C57BL6NJ_G0030085	0.0396718523283268	-0.758462543	17.7121083	10.8411087	Hopx
MGP_C57BL6NJ_G0023728	0.0393453143279139	-0.758013592	64.82308406	41.65257526	Rpl3l
MGP_C57BL6NJ_G0027997	0.04589923898116	-0.75767733	0.707890870267929	0.38985899134286	Bnipl
MGP_C57BL6NJ_G0027963	0.0389103048448955	-0.757647064	2.223107501	1.365114575	Them4
MGP_C57BL6NJ_G0035343	0.0412156397171758	-0.755722182	7.198830381	4.376679402	Lingo1
MGP_C57BL6NJ_G0023708	0.0405368566583501	-0.7557171	2.88616378	1.763660655	Dnase1l2
MGP_C57BL6NJ_G0024618	0.0423480513398441	-0.755701867	4.283277477	2.649430436	Rit2
MGP_C57BL6NJ_G0016585	0.0431992637021558	-0.754694166	8.311861449	5.109735111	Slc4a3
MGP_C57BL6NJ_G0031990	0.0410491174901049	-0.754016923	38.4720468	24.43409454	Tnnt1
MGP_C57BL6NJ_G0021589	0.0391656553780797	-0.753623683	2.765429013	1.674852637	Gpr137c
MGP_C57BL6NJ_G0025927	0.0429833978596176	-0.753128647	1.738813669	1.008437938	Fam163b
MGP_C57BL6NJ_G0035183	0.0320451476098673	-0.753055759	29.53931052	18.71261989	Usp2
MGP_C57BL6NJ_G0032748	0.0424690799867607	-0.752271005	2.889385402	1.711659312	Sergef
MGP_C57BL6NJ_G0017915	0.0406019539651346	-0.751621009	71.78479432	46.36269866	Jsrp1
MGP_C57BL6NJ_G0029416	0.0475899699634957	-0.751166299	1.066459743	0.628129218079421	Kif17
MGP_C57BL6NJ_G0022697	0.0429313082651391	-0.750649601	2.628946538	1.636746606	Ccdc184
MGP_C57BL6NJ_G0035468	0.0425984553031642	-0.749788228	1.117616064	0.684716772130834	Fbxl22
MGP_C57BL6NJ_G0015893	0.0429045853521322	-0.749335499	0.576408629057925	0.363672635281445
MGP_C57BL6NJ_G0029273	0.040185173293224	-0.748363316	132.3866078	86.88611721	Fabp3
MGP_C57BL6NJ_G0025049	0.042559051965796	-0.748218026	2.663482019	1.554613206	Aldh3b2
MGP_C57BL6NJ_G0020937	0.0404906963549654	-0.748027358	11.83425012	7.444084226	Gm15440
MGP_C57BL6NJ_G0032762	0.0454801494984632	-0.746846519	10.73488906	6.788084781	Ptpn5
MGP_C57BL6NJ_G0027592	0.0441597360275703	-0.745735762	0.819671924297726	0.468010734074127
MGP_C57BL6NJ_G0034197	0.0354884223595185	-0.744369789	8.988247982	5.535048103	Gdf1
MGP_C57BL6NJ_G0027966	0.0391480739978411	-0.744033293	7.636424574	4.859613053	Rorc
MGP_C57BL6NJ_G0035726	0.0487398307040225	-0.743921021	2.041179021	1.231118164	Gpr62
MGP_C57BL6NJ_G0024681	0.0423883443137416	-0.743727685	2.575404455	1.544724327	Nrg2
MGP_C57BL6NJ_G0019368	0.0330201521022435	-0.742562046	78.47958489	49.86208033	Pdk2
MGP_C57BL6NJ_G0030913	0.039251047100194	-0.742177483	2.172821344	1.330816741	Cttnbp2
MGP_C57BL6NJ_G0026637	0.038510740632551	-0.741832023	3.460670111	2.10759706	D430041D05Rik
MGP_C57BL6NJ_G0027325	0.0402959064734665	-0.74132712	0.618834981854585	0.377134091094819
MGP_C57BL6NJ_G0025245	0.0309823103506347	-0.740681057	19.89586864	12.36170422	Asrgl1
MGP_C57BL6NJ_G0023065	0.0437744068399489	-0.740411811	4.24308106	2.648242393	Ece2
MGP_C57BL6NJ_G0029706	0.0391611477942737	-0.738990092	1.823018534	1.124808702	Steap2
MGP_C57BL6NJ_G0032969	0.0494718263533015	-0.738530463	1.029669444	0.600749567629277	Folh1
MGP_C57BL6NJ_G0031342	0.0426259902278946	-0.738362104	2.118470242	1.302347378	Eva1a
MGP_C57BL6NJ_G0032224	0.0497131418470717	-0.738226679	14.41531415	9.329172803
MGP_C57BL6NJ_G0020007	0.0400091620073622	-0.738181566	1.060569835	0.64641620617666	Kcnf1
MGP_C57BL6NJ_G0035482	0.0348020043893699	-0.737220667	5.955919441	3.659560378	Rora
MGP_C57BL6NJ_G0035514	0.0390743331506707	-0.736637825	2.815104651	1.711882623	Ccpg1os
MGP_C57BL6NJ_G0029769	0.0431101842089618	-0.73594703	0.80566909495137	0.488862843392418	Atg9b
MGP_C57BL6NJ_G0016618	0.0469220853959847	-0.734689754	25.05464978	15.48262282	Dner
MGP_C57BL6NJ_G0030460	0.0425812228079744	-0.734293869	0.719314308984663	0.428672726133297	Gm42878
MGP_C57BL6NJ_G0040358	0.0461146214931473	-0.733540383	1.880342133	1.245388615
MGP_C57BL6NJ_G0031162	0.0430722549201094	-0.732600707	4.851290564	2.796642497	Npy
MGP_C57BL6NJ_G0026043	0.0433626189176463	-0.731472554	78.28882317	48.91684869	Stxbp1
MGP_C57BL6NJ_G0026782	0.0419294456399127	-0.73124279	2.147151536	1.361793956	Pla2g4e
MGP_C57BL6NJ_G0027466	0.0357285305022202	-0.73101686	27.66358475	17.81866098	Pkia
MGP_C57BL6NJ_G0026049	0.0354841844099811	-0.730462945	4.265221634	2.649276938	Ralgps1
MGP_C57BL6NJ_G0036668	0.0423866051902853	-0.730039423	0.499257383071517	0.306494499259033	Wnk3
MGP_C57BL6NJ_G0016965	0.0357482831836453	-0.729467185	1.275485164	0.800636174473696	B3galt2
MGP_C57BL6NJ_G0017524	0.0422261400536382	-0.728850309	0.231876996651341	0.139146306172885	Clvs2
MGP_C57BL6NJ_G0022661	0.0464230310089185	-0.727580396	10.58551192	6.659275995	Cntn1
MGP_C57BL6NJ_G0016511	0.0430530478809237	-0.727576436	0.573398969205658	0.35224620148979	Erbb4
MGP_C57BL6NJ_G0016706	0.0278916977441526	-0.727392669	10.82733304	6.786523545	Per2
MGP_C57BL6NJ_G0022123	0.0451823089455471	-0.726790293	0.520692139891218	0.310226231145265
MGP_C57BL6NJ_G0036588	0.0400592732242393	-0.72664943	12.96446386	8.031372927	Bex1
MGP_C57BL6NJ_G0026591	0.042498154443888	-0.725491038	6.956362941	4.216940517	Chst1
MGP_C57BL6NJ_G0026739	0.0459717033750217	-0.724350024	0.666682594558255	0.412701911440829	Pak6
MGP_C57BL6NJ_G0035049	0.0442822582450456	-0.723516508	14.59211595	9.23301459	Fez1
MGP_C57BL6NJ_G0031205	0.0461396275062197	-0.723484694	2.443836402	1.630311476	Crhr2
MGP_C57BL6NJ_G0029238	0.0291642828813925	-0.723276821	31.41642285	20.0020662	Fndc5
MGP_C57BL6NJ_G0033372	0.0472980288157947	-0.722506362	7.878457221	4.94492179	Spon1
MGP_C57BL6NJ_G0031139	0.0424730608567963	-0.722049752	2.112194109	1.30185232	AI854703
MGP_C57BL6NJ_G0031364	0.0425231377941727	-0.721746949	1.784979587	1.088845609	1700003E16Rik
MGP_C57BL6NJ_G0030155	0.0405808584744207	-0.721444444	0.838180726437434	0.516102182583024	Rassf6
MGP_C57BL6NJ_G0029046	0.0451001607549413	-0.721428659	7.785805309	4.822587607	Pik3r3
MGP_C57BL6NJ_G0034757	0.0398925066510268	-0.719956512	5301.374442	3509.816338	Acta1
MGP_C57BL6NJ_G0032216	0.0450934579008819	-0.719552655	95.96286662	62.85590827	Rtn2
MGP_C57BL6NJ_G0018410	0.0447708043945614	-0.718848317	0.354678363806511	0.218346033643411	Npc1l1
MGP_C57BL6NJ_G0006982	0.0426525068128543	-0.718826603	0.719020129217933	0.437766348984358	BC030343
MGP_C57BL6NJ_G0023069	0.0419301714841283	-0.718620041	12.85178999	8.213319599	Fam131a
MGP_C57BL6NJ_G0028611	0.0368321514513548	-0.718396898	19.00535449	12.34416902	Dnajb5
MGP_C57BL6NJ_G0036534	0.0396822338602741	-0.717195818	1.303520551	0.810395164547606	Klhl4
MGP_C57BL6NJ_G0017625	0.044816106202621	-0.716490012	0.883364663952629	0.557933898303639	Pln
MGP_C57BL6NJ_G0025803	0.0431464199711153	-0.716407732	2.168306494	1.293107151	Enkur
MGP_C57BL6NJ_G0028036	0.0399829556881947	-0.715292489	68.90444867	45.31711427	Hfe2
MGP_C57BL6NJ_G0018174	0.0396612019944621	-0.715161686	3.571506241	2.236859703	Tbc1d30
MGP_C57BL6NJ_G0032810	0.0355219462470651	-0.715120526	23.89913932	15.23460291	Ndn
MGP_C57BL6NJ_G0017563	0.0416845387114879	-0.714501519	5.038977972	3.229238548	Ddo
MGP_C57BL6NJ_G0017734	0.0440072317973621	-0.713755411	5.692831193	3.640963605	Phyhipl
MGP_C57BL6NJ_G0025446	0.0452411722704358	-0.713476045	5.982492179	3.796453298	Il33
MGP_C57BL6NJ_G0029211	0.0313276789066962	-0.711462051	67.47422108	42.66938197	Ncdn
MGP_C57BL6NJ_G0030563	0.0423675681399422	-0.710327766	15.01481611	9.823943038	Phkg1
MGP_C57BL6NJ_G0026882	0.045251695326832	-0.710270917	10.86005877	6.902933757	Kcnip3
MGP_C57BL6NJ_G0035180	0.0401086248716465	-0.710128668	6.38653217	4.022681419	Nectin1
MGP_C57BL6NJ_G0017960	0.0389518940571525	-0.70821077	15.06150648	9.44267786	Tle2
MGP_C57BL6NJ_G0024730	0.0430271641867555	-0.706978762	0.642556642548764	0.391817933208539	Pcdhb13
MGP_C57BL6NJ_G0015650	0.0440553910307911	-0.705828507	0.564599220192737	0.354546636813688	Etohd2
MGP_C57BL6NJ_G0028192	0.0361413983940962	-0.70582375	7.898978752	4.993813178	Celsr2
MGP_C57BL6NJ_G0025420	0.0462589812728522	-0.705128888	0.812505407209138	0.465115874029947	Dmrt3
MGP_C57BL6NJ_G0031652	0.0380914830995781	-0.704943338	29.55170505	19.50709715	Tuba8
MGP_C57BL6NJ_G0036530	0.0460908174659349	-0.704769198	0.483195902149089	0.299294189593601	Zfp711
MGP_C57BL6NJ_G0024892	0.0394079128450339	-0.704588854	4.091207444	2.585908699	Ppargc1b
MGP_C57BL6NJ_G0020768	0.0379500360672235	-0.70352626	5.944553106	3.790966469	Aldh5a1
MGP_C57BL6NJ_G0020811	0.0392240543228478	-0.702542075	25.29824632	16.38997457	Mylk4
MGP_C57BL6NJ_G0026202	0.0431370439995455	-0.702409103	3.715228873	2.36617468
MGP_C57BL6NJ_G0036064	0.0328854076914431	-0.702220563	29.90076735	19.07545657	Tspan7
MGP_C57BL6NJ_G0017146	0.0475566528341057	-0.701911995	43.05578665	28.68938578	Pcp4l1
MGP_C57BL6NJ_G0029552	0.046769039809317	-0.700445747	1.559281888	1.000607845	Ptchd2
MGP_C57BL6NJ_G0028669	0.0483869359380984	-0.69984582	0.714089944323954	0.429287063598818	Ccdc180
MGP_C57BL6NJ_G0030065	0.0405705660324858	-0.697769674	3.431620637	2.21625992	Lnx1
MGP_C57BL6NJ_G0029853	0.0403032434640949	-0.696754901	10.99764997	6.933567427	Fndc4
MGP_C57BL6NJ_G0021370	0.0367850074028243	-0.696528229	8.943354331	5.78610086	Abhd6
MGP_C57BL6NJ_G0023897	0.0425030590629307	-0.696315413	3.405626837	2.163011905	Cbs
MGP_C57BL6NJ_G0021683	0.0439710908845532	-0.695905553	356.6264612	235.1138766	Ndrg2
MGP_C57BL6NJ_G0023830	0.0326847191215512	-0.695862267	34.99608616	22.31592555	Pacsin1
MGP_C57BL6NJ_G0024194	0.0497297218550172	-0.695795525	1.123562571	0.679732245946208	Tcte1
MGP_C57BL6NJ_G0032742	0.0424944520872298	-0.69553576	14.95378365	9.678156761	Kcnj11
MGP_C57BL6NJ_G0016479	0.0424502661675711	-0.693245506	0.542033485681029	0.353727148743141	Zdbf2
MGP_C57BL6NJ_G0021402	0.040282430252215	-0.692368787	3.920243001	2.664950131	Thrb
MGP_C57BL6NJ_G0033014	0.0312441803100343	-0.692326785	30.32294723	19.31505625	Pak1
MGP_C57BL6NJ_G0022239	0.0424512029953442	-0.691090599	6.037166813	3.832367211	Sybu
MGP_C57BL6NJ_G0016996	0.0361106515191487	-0.690713459	13.56961529	8.63790832	Nmnat2
MGP_C57BL6NJ_G0016936	0.0424675826500543	-0.689318309	8.531030947	5.549855722	Igfn1
MGP_C57BL6NJ_G0020544	0.0420531181868926	-0.68870913	17.27182634	11.05778031	Cep170b
MGP_C57BL6NJ_G0020301	0.0422094935767047	-0.688304756	2.977080991	1.895953075	Dpf3
MGP_C57BL6NJ_G0027565	0.0425017929456993	-0.687258917	1.140234215	0.721862689254543	Ccdc39
MGP_C57BL6NJ_G0019915	0.0426759406332425	-0.686660367	4.551217307	2.883412858	Rac3
MGP_C57BL6NJ_G0019450	0.0406016424598916	-0.686008012	680.244213	458.6538786	Tcap
MGP_C57BL6NJ_G0025174	0.0394155140396529	-0.685422618	405.3279255	272.2363182	Pygm
MGP_C57BL6NJ_G0021155	0.048329735213114	-0.684628535	8.429385612	5.664124848	Lrrc14b
MGP_C57BL6NJ_G0003633	0.0391412818864416	-0.683357378	2.371892843	1.504253692	Gm13563
MGP_C57BL6NJ_G0034933	0.0311506364095243	-0.683174214	8.850493348	5.79884957	Pde4a
MGP_C57BL6NJ_G0030019	0.045410497977888	-0.68238934	0.41495767680993	0.252762017948386	Nsun7
MGP_C57BL6NJ_G0028347	0.0398051097302359	-0.682336765	6.934197256	4.45539436	Tspan5
MGP_C57BL6NJ_G0026617	0.0424999489990312	-0.681028094	5.423174747	3.397340745	Fjx1
MGP_C57BL6NJ_G0021945	0.0368212053799889	-0.680893614	19.90506551	12.96383561	Lgi3
MGP_C57BL6NJ_G0017843	0.045534546952695	-0.680367276	13.76420126	9.522832435	Odf3l2
MGP_C57BL6NJ_G0017573	0.0494390162687814	-0.680047376	2.025593489	1.20046663	Ppil6
MGP_C57BL6NJ_G0022403	0.032479151225927	-0.679907887	31.21175239	20.39836108	Scrt1
MGP_C57BL6NJ_G0036646	0.0390820977685914	-0.678688348	1.927382128	1.300110487	Pak3
MGP_C57BL6NJ_G0033054	0.0492448710914195	-0.678663647	1.375142188	0.834576898574234	Dnajb13
MGP_C57BL6NJ_G0016519	0.0422592045301717	-0.677799109	5.739385989	3.782346293	Mreg
MGP_C57BL6NJ_G0021745	0.0403499520553445	-0.677676445	6.979553724	4.507851065	Lrrc16b
MGP_C57BL6NJ_G0030470	0.0427468440410618	-0.677478965	21.92628626	15.29814022	Myl2
MGP_C57BL6NJ_G0018866	0.0467982492072713	-0.677237569	12.12889773	7.929079282	Arhgap44
MGP_C57BL6NJ_G0035294	0.039493489318781	-0.677179679	2.077742874	1.331517138	Arhgap20
MGP_C57BL6NJ_G0028808	0.0493167799708253	-0.676213316	10.97543881	7.522040695	2310002L09Rik
MGP_C57BL6NJ_G0029778	0.0497136504535957	-0.676008014	5.426911906	3.64255064	Asb10
MGP_C57BL6NJ_G0032217	0.0440411196460964	-0.675003078	1.351124544	0.834273143456419	Fosb
MGP_C57BL6NJ_G0032860	0.0359411042492968	-0.674762683	2.400669143	1.54831219	Ntrk3
MGP_C57BL6NJ_G0022747	0.0413686241884628	-0.673974025	9.488137049	6.119364898	Asic1
MGP_C57BL6NJ_G0033246	0.0321970556607601	-0.673655483	26.50306469	17.30637137	Apbb1
MGP_C57BL6NJ_G0029410	0.0297052520179323	-0.673293477	19.14520044	12.37146858	Rap1gap
MGP_C57BL6NJ_G0020853	0.0395600902993315	-0.672992698	6.475936961	4.065319572
MGP_C57BL6NJ_G0021209	0.0395193220063893	-0.672839396	55.83070843	37.8055991	Cmya5
MGP_C57BL6NJ_G0032602	0.0405848741145906	-0.671230741	9.657237869	6.233091665	Iglon5
MGP_C57BL6NJ_G0024810	0.0422258589779776	-0.671051797	131.1974244	90.17977979	Myot
MGP_C57BL6NJ_G0026247	0.0357354392207897	-0.670566104	9.757405406	6.33465815	Rapgef4
MGP_C57BL6NJ_G0016802	0.0405184901592732	-0.66988618	3.024305408	1.936614646	Ptpn4
MGP_C57BL6NJ_G0017143	0.0424913634272298	-0.66969656	4.752600028	3.019978532	Cfap126
MGP_C57BL6NJ_G0016268	0.0476922988826045	-0.668998014	0.755775163728022	0.469883047570557	Gsta3
MGP_C57BL6NJ_G0035375	0.0444511295773603	-0.66895182	1.610430874	1.020266251	Ccdc33
MGP_C57BL6NJ_G0018930	0.0237649962083386	-0.668793665	171.203726	111.7724422	Atp1b2
MGP_C57BL6NJ_G0028964	0.0363347793524884	-0.668691886	3.906253811	2.54234697	Lrp8
MGP_C57BL6NJ_G0028263	0.0392795115281558	-0.667922659	18.21534868	12.41389177	Synpo2
MGP_C57BL6NJ_G0032605	0.0399787116388542	-0.667776515	2.323822433	1.511674389	Zfp658
MGP_C57BL6NJ_G0036605	0.0396346259211396	-0.66677761	10.4751994	6.830156713	Zcchc18
MGP_C57BL6NJ_G0019640	0.0326189301434738	-0.666671104	34.12912089	23.23502306	Gfap
MGP_C57BL6NJ_G0024746	0.0401164519597847	-0.666488462	0.973772835871551	0.63145748091795	Pcdhga4
MGP_C57BL6NJ_G0022208	0.0402465260190167	-0.666213899	6.993818508	4.573354538	Ncald
MGP_C57BL6NJ_G0020321	0.0449362663870906	-0.666155996	1.164568358	0.757506299683838	Fam161b
MGP_C57BL6NJ_G0035403	0.0438489185949141	-0.66596132	8.087005133	5.287749112	Larp6
MGP_C57BL6NJ_G0031293	0.042457672691222	-0.66584808	20.31252449	13.91909998	Smyd1
MGP_C57BL6NJ_G0029154	0.0389913081396884	-0.665558335	2.082444581	1.346147065	Mycl
MGP_C57BL6NJ_G0020487	0.0390679238653389	-0.665100415	12.73995827	8.281798771	Ccdc85c
MGP_C57BL6NJ_G0028016	0.0452002893863457	-0.664950832	6.489243853	4.242837921	Ciart
MGP_C57BL6NJ_G0032059	0.0300655682714671	-0.663891888	16.57621224	11.08498545	Peg3
MGP_C57BL6NJ_G0019773	0.0425433510191584	-0.663801255	0.618191193668102	0.385235782503373	Ush1g
MGP_C57BL6NJ_G0018580	0.0403618207877953	-0.663044255	2.936627916	1.898466537	Lsm11
MGP_C57BL6NJ_G0018244	0.0468631149233428	-0.662810107	2.430253062	1.578098218	Gls2
MGP_C57BL6NJ_G0013335	0.0424881172167766	-0.662636485	5.525748599	3.464099514
MGP_C57BL6NJ_G0023837	0.0493055255849464	-0.661790579	1.124762888	0.681601464062331	Tcp11
MGP_C57BL6NJ_G0017430	0.0427554051088272	-0.661597795	27.1700728	18.76416317	Txlnb
MGP_C57BL6NJ_G0028511	0.0424884020594406	-0.661595263	0.870314736814128	0.564151337352146	Klhl32
MGP_C57BL6NJ_G0034771	0.0431746255565818	-0.660962581	2.518331226	1.643188081	Trim67
MGP_C57BL6NJ_G0023500	0.0425523585084926	-0.660322593	40.86624594	28.11267236	Sh3bgr
MGP_C57BL6NJ_G0022908	0.0424832951547673	-0.660062685	8.689610407	5.874875631	Mettl22
MGP_C57BL6NJ_G0034915	0.0428298268780224	-0.659996226	5.593195373	3.589414761	Olfm2
MGP_C57BL6NJ_G0005254	0.0454412527588103	-0.659775163	2.417058587	1.599753122
MGP_C57BL6NJ_G0031908	0.0496832368826796	-0.659628197	0.927587732423774	0.575173734937268	Spx
MGP_C57BL6NJ_G0019998	0.0497261112576808	-0.65924807	2.816428585	1.78596465	Fam84a
MGP_C57BL6NJ_G0025097	0.0431611611731304	-0.658382863	2.272142387	1.517075908	Npas4
MGP_C57BL6NJ_G0022426	0.0426475435685165	-0.656547022	830.7286856	574.4599853	Mb
MGP_C57BL6NJ_G0034662	0.0494999464962533	-0.655813932	0.791093629468541	0.512010241455796	1700030J22Rik
MGP_C57BL6NJ_G0021751	0.0457021931912968	-0.655774392	45.39247537	31.10917193	Fitm1
MGP_C57BL6NJ_G0032369	0.0385327241552333	-0.654900584	19.66422528	12.93357537	Map3k10
MGP_C57BL6NJ_G0036523	0.0465241354304549	-0.653874485	0.452399075173613	0.288181138970986	Rps6ka6
MGP_C57BL6NJ_G0033332	0.0405101932521742	-0.652983314	3.703732039	2.447549904	Ric3
MGP_C57BL6NJ_G0030269	0.0423404980565808	-0.652917255	0.9859277235852	0.649896038150278
MGP_C57BL6NJ_G0032829	0.0315927973880724	-0.652890312	23.09485087	15.99271611	Pcsk6
MGP_C57BL6NJ_G0030813	0.0434436609182792	-0.652287667	9.164105722	6.014146939	Wasf3
MGP_C57BL6NJ_G0018400	0.0424546905875814	-0.651881903	336.2822257	232.5021449	Pgam2
MGP_C57BL6NJ_G0034399	0.0404608311437032	-0.651504633	12.57348426	8.535602044	Gpt2
MGP_C57BL6NJ_G0026207	0.0399658061874337	-0.649711406	62.0929274	43.42228503	Xirp2
MGP_C57BL6NJ_G0036008	0.0426556255983805	-0.649527196	0.904588933451249	0.585633267966109	Usp27x
MGP_C57BL6NJ_G0028095	0.0391222244084778	-0.64898526	8.302906492	5.623571959	Casq2
MGP_C57BL6NJ_G0035934	0.0396142998208193	-0.648062624	3.077199853	2.046520278	Myrip
MGP_C57BL6NJ_G0016890	0.0454381710365465	-0.647780635	1.35044459	0.930754245359461	Etnk2
MGP_C57BL6NJ_G0003885	0.0498148337758965	-0.647275756	1.0320277	0.639248893300456
MGP_C57BL6NJ_G0026160	0.0391512364125181	-0.646870666	4.235164192	2.82803619	Nr4a2
MGP_C57BL6NJ_G0023891	0.0422610540581818	-0.646354062	7.785757955	5.067733989	Rsph1
MGP_C57BL6NJ_G0025872	0.0429888528781791	-0.645981358	1.17820175	0.7641962748544	Mamdc4
MGP_C57BL6NJ_G0036184	0.0426542304353639	-0.64513483	3.392941008	2.216033053	Apln
MGP_C57BL6NJ_G0033474	0.0422547434036599	-0.645035887	1989.403207	1374.67977	Atp2a1
MGP_C57BL6NJ_G0027401	0.0431724578496951	-0.643511953	2.057665778	1.337077987	Cdh4
MGP_C57BL6NJ_G0018802	0.0424896486653769	-0.643366229	7.625600049	5.261117438	Rasd1
MGP_C57BL6NJ_G0030363	0.0418124315576508	-0.641702106	14.4713743	10.08829148	Acacb
MGP_C57BL6NJ_G0033959	0.0459716192088335	-0.6411887	1.888086549	1.247673167	Zmat4
MGP_C57BL6NJ_G0027432	0.0412383980045949	-0.640988921	362.1347019	247.3806672	Eef1a2
MGP_C57BL6NJ_G0020248	0.0496519521899672	-0.640958427	1.119027558	0.680900916395803	Ppp1r36
MGP_C57BL6NJ_G0004402	0.0424666290490628	-0.640926924	2.656053942	1.767884533	Gm45051
MGP_C57BL6NJ_G0018255	0.042209299152141	-0.64036329	39.68907687	27.64955129	Coq10a
MGP_C57BL6NJ_G0028971	0.0392210056207706	-0.640343252	7.532530483	5.020712792	Echdc2
MGP_C57BL6NJ_G0018217	0.0435849038106827	-0.639087343	23.39396698	16.21733388	Stac3
MGP_C57BL6NJ_G0028913	0.0354913008064155	-0.638675498	11.33371297	7.552267271	Dnajc6
MGP_C57BL6NJ_G0016216	0.0495137354584813	-0.637551644	3.690253523	2.535019872	Adhfe1
MGP_C57BL6NJ_G0032655	0.0429995249320128	-0.636558382	0.605659547280312	0.406445944370956	Myh14
MGP_C57BL6NJ_G0031257	0.0354978204664318	-0.636465534	3.203288249	2.136511594	Fam13a
MGP_C57BL6NJ_G0026296	0.0430587959339291	-0.63643562	0.67612084546991	0.442190046495954	Cerkl
MGP_C57BL6NJ_G0036410	0.0494419265223704	-0.636133672	7.326772641	5.020322138	Apoo
MGP_C57BL6NJ_G0027243	0.0431481665279156	-0.635385071	51.37729421	35.940239	Jph2
MGP_C57BL6NJ_G0029131	0.0457805053359216	-0.635194688	3.335732652	2.289913196	Foxo6
MGP_C57BL6NJ_G0033951	0.0391226904052855	-0.634715397	11.35519447	7.474503633	Ap3m2
MGP_C57BL6NJ_G0020349	0.0384571435832004	-0.634270409	19.49040991	13.10878583	Fos
MGP_C57BL6NJ_G0017764	0.0429683037587683	-0.63350502	3.72834943	2.448294473	Derl3
MGP_C57BL6NJ_G0016296	0.0400158658620307	-0.63345737	14.8545821	9.878532366	Bend6
MGP_C57BL6NJ_G0026808	0.0309926274760255	-0.632208684	8.688566493	5.871464159	Ppip5k1
MGP_C57BL6NJ_G0031879	0.045709980415649	-0.632162553	2.250579117	1.614066201	Ptpro
MGP_C57BL6NJ_G0025060	0.0432022333243471	-0.632017216	25.73560775	16.99818285	Pitpnm1
MGP_C57BL6NJ_G0026259	0.0447227062953846	-0.63159901	9.254292965	6.213399255	Chn1
MGP_C57BL6NJ_G0019364	0.0447352811071626	-0.631500441	27.15674258	18.88346959	Sgca
MGP_C57BL6NJ_G0029387	0.0429489550044473	-0.631437326	38.50366412	27.00311494	Tcea3
MGP_C57BL6NJ_G0017702	0.0422747125743208	-0.631194522	0.651086496708817	0.431117224493828	Tet1
MGP_C57BL6NJ_G0017988	0.0442973908412282	-0.630725604	23.56809782	15.66217055	Appl2
MGP_C57BL6NJ_G0028574	0.0455443158881971	-0.63044181	2.938825617	1.883385281	1110017D15Rik
MGP_C57BL6NJ_G0026587	0.0422943566161911	-0.629425527	1.920642486	1.235225503	1700029I15Rik
MGP_C57BL6NJ_G0017678	0.0404321473511341	-0.627426859	22.3101835	15.55833988	Lrrc20
MGP_C57BL6NJ_G0027444	0.0389122610081384	-0.626125959	3.047642104	2.005644695	Zbtb46
MGP_C57BL6NJ_G0026976	0.0342873147969485	-0.625875606	12.45085147	8.270839343	Plcb4
MGP_C57BL6NJ_G0024784	0.0448794202962903	-0.625730956	2.440993401	1.674343685	Sh3rf2
MGP_C57BL6NJ_G0021895	0.0427566348936779	-0.625546651	10.53532351	7.335156596	Ephx2
MGP_C57BL6NJ_G0032512	0.0324197317161488	-0.625138759	217.0848687	147.7150698	Scn1b
MGP_C57BL6NJ_G0022782	0.0446090582951965	-0.624181978	33.42453849	23.17108166	Nr4a1
MGP_C57BL6NJ_G0032431	0.0396791289723765	-0.623900763	15.94239418	10.78986324	Ppp1r14a
MGP_C57BL6NJ_G0020278	0.0405400532410862	-0.623341377	7.14195693	4.830368646	Galnt16
MGP_C57BL6NJ_G0022651	0.0400188062923555	-0.62297467	5.576784776	3.719222425	Rabl2
MGP_C57BL6NJ_G0031700	0.0465495940769173	-0.622458725	51.09558964	34.48103115	Eno2
MGP_C57BL6NJ_G0016583	0.0404743174817203	-0.622288115	10.79116446	7.308628374	Inha
MGP_C57BL6NJ_G0030773	0.049637931906632	-0.620860203	1.513583817	0.990404221839081	Rsph10b
MGP_C57BL6NJ_G0020444	0.0451455662542445	-0.620762804	3.173572967	2.098792649	Ppp4r4
MGP_C57BL6NJ_G0003179	0.0489104021288421	-0.620616003	1.114932499	0.700513787335469	Arhgap27os2
MGP_C57BL6NJ_G0026744	0.0418991556945276	-0.619868377	12.6624461	8.658208541	Disp2
MGP_C57BL6NJ_G0028453	0.0467040495616527	-0.619692999	7.662071464	5.117119032	Chd7
MGP_C57BL6NJ_G0019542	0.042429994459804	-0.619221677	10.08786446	6.705210597	Hap1
MGP_C57BL6NJ_G0021561	0.0431708226432135	-0.619150124	93.09723989	66.31749512	Ldb3
MGP_C57BL6NJ_G0019001	0.0429657961939671	-0.617789968	388.0181895	275.6651348	Eno3
MGP_C57BL6NJ_G0028905	0.0393720942102042	-0.617564108	76.10009223	53.72865734	Pgm2
MGP_C57BL6NJ_G0016503	0.0419943899419748	-0.617474253	7.46989151	5.05090383
MGP_C57BL6NJ_G0026208	0.0391480153511123	-0.617243023	2.164578373	1.484791822	B3galt1
MGP_C57BL6NJ_G0036584	0.0358115039993989	-0.616791985	57.98357262	39.80558909	Bex2
MGP_C57BL6NJ_G0036104	0.0417987443735209	-0.61603778	41.95531199	28.38056107	Syn1
MGP_C57BL6NJ_G0021224	0.0465344964034032	-0.615177506	1.324058427	0.88125331368429
MGP_C57BL6NJ_G0020540	0.0390146202526285	-0.615124642	124.4241577	88.10695195	Adssl1
MGP_C57BL6NJ_G0023226	0.0424254651435443	-0.614891453	9.52677191	6.7342834	Popdc2
MGP_C57BL6NJ_G0022180	0.0431750524130636	-0.614791097	2.409168642	1.637286379	Tspyl5
MGP_C57BL6NJ_G0036683	0.0397772745222087	-0.614254641	11.16575739	7.633586441	Mageh1
MGP_C57BL6NJ_G0034219	0.0471550762186667	-0.614246281	87.86022995	59.75536429	Rab3a
MGP_C57BL6NJ_G0026933	0.0452196619094518	-0.614171654	10.98998964	7.387905153	Lzts3
MGP_C57BL6NJ_G0029591	0.0300117131788287	-0.613453843	6.694332148	4.537291838	Per3
MGP_C57BL6NJ_G0029703	0.0363374274034557	-0.613099468	6.283504545	4.288444135	Cldn12
MGP_C57BL6NJ_G0005775	0.045733367602351	-0.612876893	3.987046207	2.734888742	Lppos
MGP_C57BL6NJ_G0018354	0.045064675849749	-0.610831419	63.95998645	43.26013652	Selm
MGP_C57BL6NJ_G0024492	0.042444744455537	-0.610470773	3.8020237	2.564560991	Camkmt
MGP_C57BL6NJ_G0026788	0.0453658032707523	-0.609556439	7.436447264	5.250080177	Capn3
MGP_C57BL6NJ_G0017064	0.0430644623994526	-0.609241957	9.870505663	6.995792034	Myoc
MGP_C57BL6NJ_G0026997	0.0394148176445208	-0.608518087	6.736274116	4.578580085	Pcsk2
MGP_C57BL6NJ_G0019257	0.0409984446135323	-0.608333912	5.633436326	3.832461944	Dusp14
MGP_C57BL6NJ_G0017538	0.0458412529658985	-0.60789611	43.84373383	29.88285881	Tspyl4
MGP_C57BL6NJ_G0028578	0.0473839483797728	-0.605945952	32.16230306	21.95762575	Cntfr
MGP_C57BL6NJ_G0034004	0.0422257017195867	-0.605790871	12.92758754	9.3032887	Dusp26
MGP_C57BL6NJ_G0027357	0.0355848699458056	-0.605674946	21.91032895	15.21277089	Bcas1
MGP_C57BL6NJ_G0029125	0.0404991332683894	-0.605384548	1.844033482	1.260034461	AA415398
MGP_C57BL6NJ_G0024836	0.0431044235411528	-0.603749615	1.756861329	1.193294476	Prr16
MGP_C57BL6NJ_G0033519	0.0422276979240361	-0.603707931	1261.65583	903.0136941	Mylpf
MGP_C57BL6NJ_G0022058	0.0442330477165235	-0.603521102	8.154523643	5.606562738	Dzip1
MGP_C57BL6NJ_G0022776	0.041196457610479	-0.60283863	8.055422139	5.48864557	Scn8a
MGP_C57BL6NJ_G0016574	0.0454775072700199	-0.60253576	15.09885487	10.95549681	Resp18
MGP_C57BL6NJ_G0019817	0.042423653337618	-0.60208949	7.676598385	5.175599008	Foxj1
MGP_C57BL6NJ_G0018881	0.0412312208530629	-0.601888836	16.23858577	11.15853982	Myh8
MGP_C57BL6NJ_G0019909	0.0429963183957758	-0.600938307	2.53089353	1.773145659	Pycr1
MGP_C57BL6NJ_G0037588	0.0455573357850939	-0.600596247	6.97503348	4.697757986	Gm37963
MGP_C57BL6NJ_G0019465	0.0198327357312513	-0.599939953	91.86356883	63.68370972	Nr1d1
MGP_C57BL6NJ_G0026278	0.0431137400394257	-0.599539643	2.77502192	1.860886856
MGP_C57BL6NJ_G0018435	0.0495384074092845	-0.599529332	0.344242290063072	0.223869420895194	Vwc2
MGP_C57BL6NJ_G0022246	0.0486174644241866	-0.599370801	3.734885765	2.458699036	Aard
MGP_C57BL6NJ_G0029121	0.0430846390560586	-0.598981241	0.918750317669879	0.626036183873008	Ccdc30
MGP_C57BL6NJ_G0023136	0.039227882887708	-0.598799078	9.466269335	6.660919866	Bdh1
MGP_C57BL6NJ_G0029181	0.0410293464681784	-0.598311409	8.144940584	5.65210003	Maneal
MGP_C57BL6NJ_G0017888	0.0404788497256779	-0.598232144	6.453576501	4.385410606	Apc2
MGP_C57BL6NJ_G0004982	0.0456337841921008	-0.597770647	0.870107904938107	0.581154021222153	D230017M19Rik
MGP_C57BL6NJ_G0027007	0.0391243761459223	-0.597651286	6.169551556	4.231643052	Dzank1
MGP_C57BL6NJ_G0024320	0.0354805348504507	-0.597181502	11.54701098	7.858368385	Sema6b
MGP_C57BL6NJ_G0027066	0.0406512931668714	-0.596542323	9.478908464	6.556888151	Snph
MGP_C57BL6NJ_G0027198	0.0359797959827359	-0.596471421	9.26170284	6.288308001	Soga1
MGP_C57BL6NJ_G0021425	0.0423989965350987	-0.595398322	221.0648928	157.8368295	Myoz1
MGP_C57BL6NJ_G0031595	0.0458381315822582	-0.595005071	1.444599967	0.97720390479646	Efcab12
MGP_C57BL6NJ_G0032914	0.0469157557231871	-0.594971652	13.57366038	9.787888501	Fsd2
MGP_C57BL6NJ_G0023993	0.0431709060530823	-0.594327691	2.140325838	1.539765105	Tnxb
MGP_C57BL6NJ_G0033004	0.0445469362056135	-0.593968465	3.678390227	2.496256324	Kctd21
MGP_C57BL6NJ_G0016586	0.0400675773633883	-0.593211144	2.670272483	1.791279862	Epha4
MGP_C57BL6NJ_G0019575	0.0407431471963315	-0.592294346	14.84390222	10.21192858	Plekhh3
MGP_C57BL6NJ_G0016364	0.0423991307633804	-0.591840922	30.25678574	21.78481478	Tmem182
MGP_C57BL6NJ_G0036478	0.0429930550016748	-0.591746303	8.161582724	5.549285544	Nap1l2
MGP_C57BL6NJ_G0030409	0.0498472909247456	-0.59142346	12.47804019	9.250580366	Tmem233
MGP_C57BL6NJ_G0021439	0.0497965225916678	-0.590504515	9.848146609	7.050970159	Dusp13
MGP_C57BL6NJ_G0026074	0.0324433709755477	-0.590405416	24.73026173	17.09238497	Dab2ip
MGP_C57BL6NJ_G0024744	0.0428518529199161	-0.590374826	1.596887744	1.073927516	Pcdhga3
MGP_C57BL6NJ_G0034692	0.0303437098759712	-0.590163393	31.2785082	21.47112226	6430548M08Rik
MGP_C57BL6NJ_G0020396	0.0395873422272406	-0.590013339	2.448482998	1.710401267	Spata7
MGP_C57BL6NJ_G0034283	0.0422477874178775	-0.589986155	133.8240659	96.06343677	Tmem38a
MGP_C57BL6NJ_G0026797	0.0410037732373774	-0.588664053	6.134235674	4.221976539	Tmem62
MGP_C57BL6NJ_G0032476	0.0428995255646334	-0.588583867	233.8876486	170.5279913	Hspb6
MGP_C57BL6NJ_G0030407	0.0403691541953682	-0.588410019	8.221448105	5.559767344	Cit
MGP_C57BL6NJ_G0036472	0.0422619017829875	-0.587982682	16.36154038	11.761902	Phka1
MGP_C57BL6NJ_G0022624	0.038975726638722	-0.587806569	15.71821884	10.92650467	Panx2
MGP_C57BL6NJ_G0019868	0.0455949643485415	-0.58745551	1.696785304	1.143070524	Ccdc40
MGP_C57BL6NJ_G0018569	0.0496896252936498	-0.586980856	1.635431867	1.104674598	Ccnjl
MGP_C57BL6NJ_G0018962	0.042751950140301	-0.58591529	45.83118407	33.13696793	Slc2a4
MGP_C57BL6NJ_G0029705	0.0439892366415543	-0.585549665	0.974306313463333	0.660962891608225	Cfap69
MGP_C57BL6NJ_G0017722	0.0431665828765079	-0.58494603	5.768075591	4.026207619	Zfp365
MGP_C57BL6NJ_G0021444	0.0438950302869223	-0.584702658	1.116880398	0.771322650407603	1700112E06Rik
MGP_C57BL6NJ_G0024310	0.0468160384607239	-0.583980863	6.701318291	4.598796831	Fsd1
MGP_C57BL6NJ_G0023001	0.0430508204385679	-0.58388241	3.714889179	2.556347875	Slc7a4
MGP_C57BL6NJ_G0020097	0.0441545466291203	-0.583680876	1.773037039	1.232468316	Immp2l
MGP_C57BL6NJ_G0023107	0.0420944664524732	-0.583490777	1.108440759	0.755960984101761	Trp63
MGP_C57BL6NJ_G0022530	0.0169568459305698	-0.582306998	30.96156129	21.51977825	Tef
MGP_C57BL6NJ_G0022447	0.0418170593565886	-0.582025804	1220.983176	874.6215605	Pvalb
MGP_C57BL6NJ_G0017391	0.0413320212969622	-0.580395581	8.966227444	6.104668319	Cnksr3
MGP_C57BL6NJ_G0036675	0.0450591402875171	-0.580361454	12.42212219	8.547192231	Iqsec2
MGP_C57BL6NJ_G0028541	0.0498027699468133	-0.579996136	1.978408069	1.340746743	Cfap206
MGP_C57BL6NJ_G0024731	0.0424259809656526	-0.579865342	0.733537614989482	0.501978473941873	Pcdhb14
MGP_C57BL6NJ_G0023079	0.0442596506539218	-0.579653344	1.943593212	1.343960984	Map3k13
MGP_C57BL6NJ_G0029080	0.0402612609758941	-0.5790273	3.697561378	2.526545428	B4galt2
MGP_C57BL6NJ_G0003260	0.0495824112250424	-0.57897968	2.208992019	1.489823482	Prox2os
MGP_C57BL6NJ_G0025080	0.0329779859246865	-0.578517213	25.15318749	17.84743674	Pcx
MGP_C57BL6NJ_G0021778	0.0392106895846133	-0.57846325	34.20059059	24.51055753	Sdr39u1
MGP_C57BL6NJ_G0032397	0.0449052811979743	-0.578373873	4.881463545	3.347586013	Lrfn1
MGP_C57BL6NJ_G0026289	0.0423804751015975	-0.578273374	23.048655	16.74184025	Ttn
MGP_C57BL6NJ_G0034177	0.0456828301785523	-0.577145632	4.798432243	3.278397334	Yjefn3
MGP_C57BL6NJ_G0027217	0.0464458206570395	-0.576254399	45.67605827	31.95045223	Snhg11
MGP_C57BL6NJ_G0034242	0.0473212113734889	-0.575685326	43.29680934	30.23406065	Abhd8
MGP_C57BL6NJ_G0026015	0.0426402754787619	-0.57538947	16.62300386	11.72317062	Plpp7
MGP_C57BL6NJ_G0025308	0.0424367549417953	-0.574544519	5.195895419	3.574521049	Stx3
MGP_C57BL6NJ_G0021731	0.0330202944413411	-0.57270642	79.81598528	56.10547492	Slc22a17
MGP_C57BL6NJ_G0034191	0.0393461081251905	-0.571405287	7.598007914	5.412762397	Slc25a42
MGP_C57BL6NJ_G0001718	0.045209246820363	-0.571383712	7.019227189	4.862244554
MGP_C57BL6NJ_G0031203	0.0422610595696481	-0.571283722	1.041702243	0.721950507673369	Ggct
MGP_C57BL6NJ_G0034467	0.0395048944356176	-0.57095477	37.4196339	27.15293469	Coq9
MGP_C57BL6NJ_G0016252	0.0399829245513926	-0.570944385	3.665427945	2.605339362	Gdap1
MGP_C57BL6NJ_G0011574	0.0426003480865341	-0.570345693	2.39999368	1.57807655
MGP_C57BL6NJ_G0035489	0.0491260938703056	-0.570246505	2.84758043	1.995097629	Fam81a
MGP_C57BL6NJ_G0033860	0.0477732217338083	-0.569938866	7.447241036	5.249353093	Mcf2l
MGP_C57BL6NJ_G0025566	0.035533833380702	-0.5691637	94.23746096	68.56426455	Got1
MGP_C57BL6NJ_G0036412	0.0446576439182409	-0.568929209	3.497774486	2.439908133	Gspt2
MGP_C57BL6NJ_G0036418	0.0424891196662665	-0.568407245	3.156449074	2.174280134	Zc4h2
MGP_C57BL6NJ_G0029644	0.0494410513100059	-0.566750569	24.31161321	17.66626964	Tmem52
MGP_C57BL6NJ_G0021288	0.0458941161708466	-0.566569252	4.191565062	2.917974802	Sgtb
MGP_C57BL6NJ_G0028506	0.0425210258412489	-0.566568267	5.008391466	3.648650453	Coq3
MGP_C57BL6NJ_G0029179	0.0423440235163562	-0.565881024	6.546614527	4.656169016
MGP_C57BL6NJ_G0031255	0.0372669345963536	-0.56550563	6.007066469	4.240707351	Herc3
MGP_C57BL6NJ_G0017085	0.0404983468245842	-0.564597508	10.01316367	7.070710188	Ccdc181
MGP_C57BL6NJ_G0032043	0.0487649156834874	-0.563653027	1.46639771	1.028208199	Zfp667
MGP_C57BL6NJ_G0028628	0.0431482150348768	-0.563493861	823.2076285	607.0757251	Tpm2
MGP_C57BL6NJ_G0021654	0.0497383943261108	-0.563341748	10.93071481	7.732264713	A930018M24Rik
MGP_C57BL6NJ_G0036867	0.0494120684849231	-0.563159184	2.874243675	1.972639355
MGP_C57BL6NJ_G0034966	0.0397833865730626	-0.56311573	27.21356409	19.52665453	Ecsit
MGP_C57BL6NJ_G0015804	0.0428426758334665	-0.562997807	2.138113367	1.465640077	D330023K18Rik
MGP_C57BL6NJ_G0026003	0.0479710606637738	-0.562287541	3.17646201	2.342123438	Hmcn2
MGP_C57BL6NJ_G0031214	0.0490021437671182	-0.561702392	0.861660059300428	0.600881252863669	Pde1c
MGP_C57BL6NJ_G0028326	0.0422118902860573	-0.561548933	25.72028088	18.01594213	Ppp3ca
MGP_C57BL6NJ_G0033894	0.0482183607170974	-0.561478796	36.67242988	27.04936438	Myom2
MGP_C57BL6NJ_G0019390	0.0437247408918717	-0.560556139	37.30928829	27.43890269	Atp5g1
MGP_C57BL6NJ_G0018837	0.0452473278364884	-0.560547177	0.839598177807234	0.574602614195054	Fam83g
MGP_C57BL6NJ_G0035383	0.0381922740642393	-0.560133351	27.57147829	19.30001496	6030419C18Rik
MGP_C57BL6NJ_G0029976	0.0422765297178874	-0.559886865	4.647503054	3.332195048	Ccdc149
MGP_C57BL6NJ_G0019314	0.0390637018404141	-0.55867294	23.94377467	17.51014005	Cuedc1
MGP_C57BL6NJ_G0023713	0.0410498728836907	-0.558161537	13.49127808	9.465420377	Caskin1
MGP_C57BL6NJ_G0028187	0.0451090808695217	-0.557636999	30.37694208	22.21332498	Sypl2
MGP_C57BL6NJ_G0036310	0.0479935653620901	-0.557240786	5.892393497	4.095010074	Pnck
MGP_C57BL6NJ_G0022189	0.0426143420724566	-0.557107722	2.988705908	2.137281011	Nipal2
MGP_C57BL6NJ_G0019879	0.0394791134166951	-0.556482224	10.98747806	7.668413618	Baiap2
MGP_C57BL6NJ_G0007702	0.0425047819115904	-0.556255686	2.620186385	1.833614209	Ftx
MGP_C57BL6NJ_G0027469	0.0427479215263649	-0.555881857	19.73144257	13.75433837	Stmn2
MGP_C57BL6NJ_G0036750	0.0354986766298738	-0.555843257	36.86519255	25.79488724	Gpm6b
MGP_C57BL6NJ_G0029840	0.0455311648930208	-0.555662395	53.64961679	39.48237093	Trim54
MGP_C57BL6NJ_G0018878	0.0431804938950842	-0.55507443	271.6204182	204.0050713	Myh2
MGP_C57BL6NJ_G0015521	0.0418815416070388	-0.554902787	2.899805549	2.103889916	A330023F24Rik
MGP_C57BL6NJ_G0027470	0.042476662374766	-0.554301028	6.83532042	4.776410846	Hey1
MGP_C57BL6NJ_G0032093	0.0424045251987766	-0.553155437	2.030343682	1.427838539	Zscan18
MGP_C57BL6NJ_G0029585	0.0425627504711031	-0.552974411	4.951855644	3.521355166	Slc45a1
MGP_C57BL6NJ_G0040398	0.0461065358330518	-0.552903278	1.668406379	1.146340101
MGP_C57BL6NJ_G0036599	0.0467626191256616	-0.552643551	75.17473026	54.81277512	Plp1
MGP_C57BL6NJ_G0031998	0.0357058000310997	-0.552305804	23.47527104	16.65150783	Brsk1
MGP_C57BL6NJ_G0036194	0.048180766317438	-0.552113119	3.336866401	2.353332983	Slc25a14
MGP_C57BL6NJ_G0019029	0.0472809291917365	-0.551220594	30.64020412	22.52118372	Smtnl2
MGP_C57BL6NJ_G0032543	0.0413531463077247	-0.550752441	3.261651041	2.382097805	Chst8
MGP_C57BL6NJ_G0029631	0.0399271990032982	-0.550268638	29.31211603	21.11692587	Fam213b
MGP_C57BL6NJ_G0033747	0.0433125030813329	-0.549740398	3.993335378	2.773921721	Ifitm10
MGP_C57BL6NJ_G0033494	0.0400519953123669	-0.549175807	1177.360917	869.27522	Aldoa
MGP_C57BL6NJ_G0035528	0.0388940124747634	-0.548937808	25.7073067	18.26937377	Gnb5
MGP_C57BL6NJ_G0035544	0.0491373573118328	-0.548931491	13.38446474	9.938155595	Klhl31
MGP_C57BL6NJ_G0034994	0.0406761308115232	-0.548637867	19.12731563	13.66222384	Thyn1
MGP_C57BL6NJ_G0028244	0.0359457393702483	-0.548567966	5.2833754	3.783806386	Tmem56
MGP_C57BL6NJ_G0003519	0.0491835231671142	-0.548514722	0.92276430862014	0.63277402972279	Tomm6os
MGP_C57BL6NJ_G0033693	0.0481879041601609	-0.54832661	188.0015605	139.3301796	Cox8b
MGP_C57BL6NJ_G0005819	0.0491822550407118	-0.547390959	0.620650087327159	0.425195838633727
MGP_C57BL6NJ_G0028799	0.045055814619934	-0.546857454	16.01618292	11.34524602	Trim32
MGP_C57BL6NJ_G0036480	0.0424319648403902	-0.546163175	1.729305763	1.249930392	Chic1
MGP_C57BL6NJ_G0028527	0.0389008865907648	-0.546064973	16.092262	11.70799279	Rragd
MGP_C57BL6NJ_G0018789	0.0386564348174179	-0.545415173	28.40944999	20.39074762	Snap47
MGP_C57BL6NJ_G0032912	0.0382657306938403	-0.54430391	8.778094072	6.361554716	Ap3b2
MGP_C57BL6NJ_G0020354	0.0440887617897614	-0.544044645	2.606245776	1.847113999	Ttll5
MGP_C57BL6NJ_G0021363	0.0456822253215947	-0.544034948	0.672073927119565	0.476194979116686	Nim1k
MGP_C57BL6NJ_G0034464	0.0436322251488203	-0.543402551	14.41734015	10.2007429	Cx3cl1
MGP_C57BL6NJ_G0028471	0.0452616562280884	-0.543130958	7.932732366	5.637967532	Pdp1
MGP_C57BL6NJ_G0024419	0.0423807780724871	-0.542807764	18.03640362	13.32667436	Clip4
MGP_C57BL6NJ_G0017235	0.0422325182221313	-0.541781223	3.419644545	2.432614415	Fmn2
MGP_C57BL6NJ_G0018909	0.0368829419648617	-0.541356471	82.32351551	58.34976824	Vamp2
MGP_C57BL6NJ_G0032697	0.0454417932959805	-0.540738629	94.32357822	70.2672499	Hrc
MGP_C57BL6NJ_G0020880	0.0445430155322456	-0.540396431	9.592504444	6.81078393	Gfod1
MGP_C57BL6NJ_G0035357	0.0368498321170296	-0.540385993	29.82016992	21.30827805	Scamp5
MGP_C57BL6NJ_G0017207	0.0424359801029561	-0.54025869	20.78331417	14.54838965	Ackr1
MGP_C57BL6NJ_G0034782	0.0424269047895158	-0.539884513	3.492924662	2.490310848	Pcnx2
MGP_C57BL6NJ_G0035910	0.0495867703208498	-0.539724026	0.820551756164407	0.575372284250008	Dlec1
MGP_C57BL6NJ_G0031022	0.0423734229090401	-0.539199454	1.359572598	0.973068332919313	Ttc26
MGP_C57BL6NJ_G0018505	0.0493637011887007	-0.538692507	1.27111413	0.897447652399383	Eml6
MGP_C57BL6NJ_G0030438	0.0428636801349155	-0.538568191	4.126924221	2.957918136	Rita1
MGP_C57BL6NJ_G0032419	0.042953057344059	-0.538349222	77.37741303	57.08797776	Ryr1
MGP_C57BL6NJ_G0016265	0.0468678993113636	-0.537966885	2.752150067	1.928645332	Efhc1
MGP_C57BL6NJ_G0027405	0.0424141434898987	-0.537664673	4.359309917	3.089829223	Ss18l1
MGP_C57BL6NJ_G0021740	0.0360820199305827	-0.536098287	2.91452502	2.130417781	Zfhx2
MGP_C57BL6NJ_G0032012	0.0441019416055765	-0.535865797	6.226725455	4.417458454	Nat14
MGP_C57BL6NJ_G0032671	0.0389039026402362	-0.5351896	13.61912113	9.733846509	Cpt1c
MGP_C57BL6NJ_G0035593	0.0398400086846029	-0.534186473	9.007056028	6.396562878	Snap91
MGP_C57BL6NJ_G0020259	0.0434257980544326	-0.53401025	11.46941672	8.280695006	Gphn
MGP_C57BL6NJ_G0020316	0.0402703277022215	-0.533500522	3.779777365	2.72222765	Dnal1
MGP_C57BL6NJ_G0024317	0.0484904643973179	-0.532694964	19.59126038	14.65985572	Plin4
MGP_C57BL6NJ_G0024775	0.0405273203580139	-0.532608265	4.466986986	3.119824548	Arhgap26
MGP_C57BL6NJ_G0034919	0.0483179427798764	-0.5323385	2.597090094	1.857674984	Angptl6
MGP_C57BL6NJ_G0031561	0.0424271106517899	-0.532203053	3.989305675	2.853768055	Rpusd3
MGP_C57BL6NJ_G0016576	0.0428900327855528	-0.531490593	310.2120281	233.5709575	Des
MGP_C57BL6NJ_G0025779	0.0438320932914529	-0.530660688	1.278952096	0.915667282849679	Cacnb2
MGP_C57BL6NJ_G0034245	0.0371775540762215	-0.530065522	12.66396851	9.124964145	Ano8
MGP_C57BL6NJ_G0021438	0.0491375246346576	-0.529817906	19.1805008	14.18609995	Dupd1
MGP_C57BL6NJ_G0025110	0.0497340737771685	-0.529788976	6.484999143	4.4956266	Gal3st3
MGP_C57BL6NJ_G0016858	0.0429336781201554	-0.529730373	1.166073703	0.807173328570505	Fam72a
MGP_C57BL6NJ_G0032981	0.0454665248862317	-0.528475039	2.196728412	1.636227713
MGP_C57BL6NJ_G0026568	0.0389287626464279	-0.528341719	24.37285298	18.0452057	Pacsin3
MGP_C57BL6NJ_G0026033	0.0424490836247923	-0.528085793	119.6213583	89.40924102	Ak1
MGP_C57BL6NJ_G0017043	0.0423262429478561	-0.527719005	3.647124856	2.552668993	Tnn
MGP_C57BL6NJ_G0027196	0.0386921840798184	-0.527171295	39.16245291	27.87718546	Ndrg3
MGP_C57BL6NJ_G0035004	0.04964906043171	-0.527139998	0.688499925264413	0.478566636903344	Adamts8
MGP_C57BL6NJ_G0020324	0.0497280258003739	-0.52700525	1.261894834	0.882304047214246	Bbof1
MGP_C57BL6NJ_G0033415	0.0449935344631955	-0.526971625	2.46536556	1.757044966	Lyrm1
MGP_C57BL6NJ_G0035395	0.0433079687538479	-0.526513638	17.97052963	13.0571396	Parp6
MGP_C57BL6NJ_G0034043	0.0424592877423234	-0.525796256	4.43920719	3.195912943	Micu3
MGP_C57BL6NJ_G0029782	0.0423530011550962	-0.525369951	12.53524968	9.260433361	Smarcd3
MGP_C57BL6NJ_G0021811	0.0464572524808429	-0.525132394	11.30046614	8.25806907	Eef1akmt1
MGP_C57BL6NJ_G0029826	0.0291691373195357	-0.52500691	29.77249772	21.7413368	Mapre3
MGP_C57BL6NJ_G0027242	0.0449330109799156	-0.524837225	3.884885271	2.823210372	Tox2
MGP_C57BL6NJ_G0028947	0.0497535626119716	-0.52440101	0.616723050898936	0.437659313239347	Mroh7
MGP_C57BL6NJ_G0022629	0.0393062549597634	-0.523961596	27.80875464	20.46048668	Mapk12
MGP_C57BL6NJ_G0020208	0.0422908755385768	-0.523802819	6.559132107	4.668637462	Dact1
MGP_C57BL6NJ_G0035441	0.0376976466479872	-0.523665501	10.22069337	7.536386313	Igdcc4
MGP_C57BL6NJ_G0018779	0.0440815768695383	-0.523514596	25.53356576	19.22736082	Obscn
MGP_C57BL6NJ_G0018454	0.0424963817184194	-0.523459251	2.488278323	1.765150745	Meis1
MGP_C57BL6NJ_G0026199	0.0476450502790442	-0.52302659	1.051612714	0.780479208233703	Csrnp3
MGP_C57BL6NJ_G0036062	0.0432631841728907	-0.522715792	1.063814081	0.758284433971282	Rpgr
MGP_C57BL6NJ_G0019790	0.0402634272426179	-0.522339734	9.53945312	6.936030635	Slc25a19
MGP_C57BL6NJ_G0031515	0.0498867760509705	-0.520802861	18.78880895	14.18458128	Lmod3
MGP_C57BL6NJ_G0024814	0.0465847448905337	-0.520690674	2.335316344	1.691253786	Kcnn2
MGP_C57BL6NJ_G0033657	0.0424397948197756	-0.520544305	4.214969575	3.059406684	Fuom
MGP_C57BL6NJ_G0023512	0.0422643899473152	-0.520411005	9.023467742	6.748371209	C2cd2
MGP_C57BL6NJ_G0036560	0.0494310349741265	-0.520375712	5.469993934	3.975911704	Tmem35a
MGP_C57BL6NJ_G0028459	0.0457106089206157	-0.520125314	4.57633399	3.324652337	Ndufaf6
MGP_C57BL6NJ_G0022379	0.0455221440053355	-0.519147706	0.983006809965654	0.684872622056712
MGP_C57BL6NJ_G0025835	0.0392918826085291	-0.517855107	21.18715837	15.2953089	Nsmf
MGP_C57BL6NJ_G0021443	0.049539018800641	-0.517834043	9.304449709	7.031913394	Zfp503
MGP_C57BL6NJ_G0021445	0.0428842089986061	-0.517243334	4.486324411	3.26468432	Kcnma1
MGP_C57BL6NJ_G0017424	0.0293469901939817	-0.517080486	7.230412052	5.217145432	Hivep2
MGP_C57BL6NJ_G0016264	0.03942988090791	-0.516775349	16.42652243	11.87235466	Paqr8
MGP_C57BL6NJ_G0017791	0.0398519788885865	-0.516603112	17.70137492	12.8124136	Adarb1
MGP_C57BL6NJ_G0032643	0.0420357466210496	-0.516213435	11.05262425	8.025346756	Syt3
MGP_C57BL6NJ_G0023759	0.0444383246296375	-0.515734169	5.221127108	3.702049249	Tpsb2
MGP_C57BL6NJ_G0032278	0.0398049911030064	-0.514911623	40.04322622	28.98440908	Cadm4
MGP_C57BL6NJ_G0022545	0.0429520251870312	-0.513849217	18.13433134	12.86822691	Shisa8
MGP_C57BL6NJ_G0005815	0.0430655676284625	-0.513782888	1.220461691	0.884334754744415	4732491K20Rik
MGP_C57BL6NJ_G0034529	0.0431761579117178	-0.513702655	3.716432241	2.708164822	4931428F04Rik
MGP_C57BL6NJ_G0026150	0.0430277949307099	-0.512672662	48.09454923	36.34086388	Neb
MGP_C57BL6NJ_G0027568	0.0456712700611246	-0.51266757	6.286909881	4.509645067	Sox2
MGP_C57BL6NJ_G0030706	0.0449290696960849	-0.511934917	33.06838397	24.16430045	Prkar1b
MGP_C57BL6NJ_G0015618	0.0453648879305847	-0.511883429	2.172781297	1.585777429	2810410L24Rik
MGP_C57BL6NJ_G0035533	0.0391559850563261	-0.511860254	9.350654642	6.813466119	Tmod2
MGP_C57BL6NJ_G0017738	0.0390379530483942	-0.511668429	14.5833779	10.93565096	Ube2d1
MGP_C57BL6NJ_G0035061	0.0498309906770291	-0.511657169	5.471415093	3.871334919	Spa17
MGP_C57BL6NJ_G0024468	0.0486406513515856	-0.511447929	1.232405446	0.902576570889122	Cdkl4
MGP_C57BL6NJ_G0025619	0.0473664107984054	-0.5100486	6.956076099	5.086592368	Fbxl15
MGP_C57BL6NJ_G0023031	0.035553354871565	-0.508856078	47.48298232	34.46175375	Sept5
MGP_C57BL6NJ_G0024599	0.0459117728019997	-0.507934731	10.83982944	7.961491762	Dtna
MGP_C57BL6NJ_G0036428	0.0450184026204206	-0.506750846	1.907771853	1.443670832	Ar
MGP_C57BL6NJ_G0029776	0.046775280196511	-0.506604329	25.19472799	18.38522911	Agap3
MGP_C57BL6NJ_G0022695	0.0418767666447952	-0.50628882	259.4611299	195.8059808	Pfkm
MGP_C57BL6NJ_G0018946	0.0425372602614993	-0.50606187	6.518551197	4.755380245	Fgf11
MGP_C57BL6NJ_G0032441	0.0422365500911598	-0.506048917	3.119348751	2.273501818	Zfp383
MGP_C57BL6NJ_G0030940	0.0496943208621838	-0.505276454	3.203970599	2.369968602	Gpr37
MGP_C57BL6NJ_G0024344	0.0495538141249153	-0.504852224	0.996028071864192	0.711438746724863	Prr22
MGP_C57BL6NJ_G0029083	0.0376830255951206	-0.504693718	35.89211555	26.80797125	Ipo13
MGP_C57BL6NJ_G0022503	0.0403818331407552	-0.50448632	31.63580485	22.96745705	Syngr1
MGP_C57BL6NJ_G0017939	0.0426876570458325	-0.504470867	4.256852367	3.076900416	Matk
MGP_C57BL6NJ_G0016545	0.0487861318088789	-0.504290821	2.923822038	2.211360743	Plcd4
MGP_C57BL6NJ_G0033394	0.0496623844747469	-0.504155612	1.826812641	1.338638436	Tmc7
MGP_C57BL6NJ_G0036107	0.0406019268582546	-0.50411052	6.229920837	4.558285186	Elk1
MGP_C57BL6NJ_G0026588	0.0421305494638713	-0.503868874	39.4135976	29.0542112	Mapk8ip1
MGP_C57BL6NJ_G0022271	0.0426814627843185	-0.503739757	2.917580042	2.117198806	9130401M01Rik
MGP_C57BL6NJ_G0019123	0.0490202923272455	-0.503546288	4.743214322	3.507724923	Rnmtl1
MGP_C57BL6NJ_G0021940	0.0495172904234319	-0.5034269	0.567025390316219	0.411867438153801	Piwil2
MGP_C57BL6NJ_G0016228	0.0431725098731952	-0.50339794	1.395812654	1.003714016	Prex2
MGP_C57BL6NJ_G0025668	0.0389015823275622	-0.503254577	19.41012186	14.78232139	Gpam
MGP_C57BL6NJ_G0034563	0.0422828041866725	-0.503196703	22.90478434	16.72470913	Lcat
MGP_C57BL6NJ_G0034137	0.0333613678239374	-0.502942594	218.8081554	160.8224274	Cpe
MGP_C57BL6NJ_G0025013	0.043990472059899	-0.502160606	166.5223809	124.5234354	Mbp
MGP_C57BL6NJ_G0016331	0.0400192989950725	-0.502143648	7.336162354	5.356998657	2010300C02Rik
MGP_C57BL6NJ_G0025634	0.0461160497599691	-0.502136508	4.981195778	3.669042815	Pcgf6
MGP_C57BL6NJ_G0024635	0.0361701859511556	-0.501726774	103.5734261	78.25967704	Bin1
MGP_C57BL6NJ_G0020466	0.0405892679218884	-0.50171927	5.454300228	3.937998469	Clmn
MGP_C57BL6NJ_G0032907	0.0455285740208868	-0.501459411	18.47860907	14.10809014	Alpk3
MGP_C57BL6NJ_G0017999	0.0422581961579602	-0.501426773	7.408740616	5.382491545	Cry1
MGP_C57BL6NJ_G0018666	0.0449308401118628	-0.500629929	54.68764774	41.88842395	Sar1b
MGP_C57BL6NJ_G0007295	0.0492950725259903	-0.500337399	1.262536352	0.916729435468349
MGP_C57BL6NJ_G0034636	0.0464464675490712	-0.499703046	4.786389292	3.61575465	Ldhd
MGP_C57BL6NJ_G0017416	0.0422258440298152	-0.49947873	5.911294373	4.577345029	Plagl1
MGP_C57BL6NJ_G0022418	0.0392515611747435	-0.498177592	8.747016051	6.578636646	Lrrc24
MGP_C57BL6NJ_G0020769	0.0422343803647491	-0.497946311	6.161023636	4.525687881
MGP_C57BL6NJ_G0034081	0.0393651557220851	-0.497659995	401.2451051	308.5994008	Slc25a4
MGP_C57BL6NJ_G0036579	0.0318051648693737	-0.497546873	20.20023644	14.97116816	Gprasp1
MGP_C57BL6NJ_G0036569	0.0403958732430973	-0.497292938	4.541900528	3.440245052	Armcx4
MGP_C57BL6NJ_G0017256	0.0484093782538788	-0.496969986	3.166906685	2.416860475	Efcab2
MGP_C57BL6NJ_G0032299	0.0328411512321325	-0.496299417	168.6764934	124.6244626	Atp1a3
MGP_C57BL6NJ_G0033450	0.0392330651234817	-0.496210796	12.71780568	9.243255998	Prkcb
MGP_C57BL6NJ_G0019331	0.0413589015025349	-0.495760844	11.98897465	8.8210845	Hlf
MGP_C57BL6NJ_G0026213	0.0498001533474557	-0.495080634	1.753666295	1.294515318	Nostrin
MGP_C57BL6NJ_G0032070	0.0462600676873299	-0.494558812	0.758948576244068	0.554487439837085	Zik1
MGP_C57BL6NJ_G0027968	0.0477073398569581	-0.494080231	3.475068284	2.625726318	Tdrkh
MGP_C57BL6NJ_G0031197	0.0430327754686769	-0.494047579	11.96811734	8.797736803	Scrn1
MGP_C57BL6NJ_G0022879	0.0490073451090379	-0.493759877	70.08946613	54.11629251	Srl
MGP_C57BL6NJ_G0031131	0.0413627043901541	-0.493346775	38.46889755	28.60874194	Atp6v0e2
MGP_C57BL6NJ_G0000912	0.0490156801623273	-0.492968006	1.142986375	0.843111422889761
MGP_C57BL6NJ_G0027430	0.046751867571125	-0.492826367	2.783960631	2.041922716	Chrna4
MGP_C57BL6NJ_G0017588	0.0372093440549023	-0.492389536	9.622273473	7.146431273	Sobp
MGP_C57BL6NJ_G0027495	0.0402419866676113	-0.492120599	287.7205614	220.0066187	Car3
MGP_C57BL6NJ_G0018367	0.0463664985103639	-0.491485165	15.47454466	11.76279996	Mtfp1
MGP_C57BL6NJ_G0027313	0.0362884951727535	-0.491212141	16.61846117	12.1836376	Elmo2
MGP_C57BL6NJ_G0035645	0.0481908551714031	-0.490682764	3.84814383	2.804322824	Clstn2
MGP_C57BL6NJ_G0028789	0.0429607242462161	-0.490006836	9.605829672	7.293517474	Whrn
MGP_C57BL6NJ_G0028063	0.0424005705550747	-0.489843515	66.6353111	51.28117059	Pde4dip
MGP_C57BL6NJ_G0017849	0.0365454073978101	-0.489839417	33.88874353	25.4706281	Hcn2
MGP_C57BL6NJ_G0030931	0.0423384576008423	-0.488969279	58.49761391	44.45924434	Ndufa5
MGP_C57BL6NJ_G0028418	0.0449040647528616	-0.488063178	2.220811133	1.699033686	Cryz
MGP_C57BL6NJ_G0024222	0.0429967391309207	-0.487807493	5.483823402	4.040431163	Ttbk1
MGP_C57BL6NJ_G0037404	0.0424597997370999	-0.486810948	4.632944586	3.46612174	B930095G15Rik
MGP_C57BL6NJ_G0017523	0.049468602430741	-0.486790604	36.71334631	28.53273138	Trdn
MGP_C57BL6NJ_G0022588	0.0425324661748008	-0.486659179	4.114290221	3.0184315	1810041L15Rik
MGP_C57BL6NJ_G0034547	0.0427988327174742	-0.485653182	13.44389352	9.879835015	Rltpr
MGP_C57BL6NJ_G0004803	0.0488053208307677	-0.48508789	0.600557360411523	0.448936930827582	Gm9917
MGP_C57BL6NJ_G0023707	0.0430600399531023	-0.484819864	40.12061801	30.75193231	Eci1
MGP_C57BL6NJ_G0029589	0.0432408647471522	-0.484336032	8.391145358	6.214832834	Camta1
MGP_C57BL6NJ_G0017709	0.0494588465822615	-0.483835317	24.96704844	19.17624327	Mypn
MGP_C57BL6NJ_G0028314	0.0481786682911707	-0.48298951	0.780484198099245	0.584322964887857
MGP_C57BL6NJ_G0029608	0.0378619383716049	-0.482028118	17.30296186	12.7423467	Icmt
MGP_C57BL6NJ_G0028974	0.0429909583634469	-0.481843079	3.21993415	2.413416276	Coa7
MGP_C57BL6NJ_G0025276	0.0444673380032645	-0.481828471	36.25586974	27.67419778	Tmem109
MGP_C57BL6NJ_G0026589	0.030409165592769	-0.48147896	13.93119167	10.40838016	Cry2
MGP_C57BL6NJ_G0019648	0.0452249709039105	-0.480268973	3.19414733	2.403346422	Hexim2
MGP_C57BL6NJ_G0020437	0.0455136354203314	-0.480179852	26.02236561	20.11758521	Asb2
MGP_C57BL6NJ_G0022451	0.0424638666506026	-0.480164099	19.37427404	14.55534755	Tst
MGP_C57BL6NJ_G0035801	0.0458937699968784	-0.478909094	5.489327311	4.072024549	P4htm
MGP_C57BL6NJ_G0027766	0.04087264090039	-0.478828673	6.941365638	5.190417372	Fbxw7
MGP_C57BL6NJ_G0017334	0.0458250487124499	-0.478580671	1.421956913	1.066314302	Vash2
MGP_C57BL6NJ_G0029193	0.0454457031972402	-0.478190845	2.647975725	1.943390464	Oscp1
MGP_C57BL6NJ_G0027992	0.0424962636697017	-0.478092475	14.26692013	10.8874149	Sema6c
MGP_C57BL6NJ_G0026312	0.0428661474834221	-0.477951307	7.692394493	5.733913297	Fam171b
MGP_C57BL6NJ_G0029947	0.048799003951941	-0.477877399	7.782450886	5.68338217	Hs3st1
MGP_C57BL6NJ_G0030337	0.0494245557238211	-0.477383731	4.41127155	3.287905938	Asphd2
MGP_C57BL6NJ_G0022614	0.0423135504449633	-0.476549791	14.1298325	10.49364381	Fam19a5
MGP_C57BL6NJ_G0022173	0.0496486251835212	-0.476076128	9.829091147	7.529387068	Cmbl
MGP_C57BL6NJ_G0030091	0.0476610967145019	-0.475999035	1.637199145	1.208452828	Adgrl3
MGP_C57BL6NJ_G0028403	0.0488083341359669	-0.475974727	19.42279512	15.16374022	Nexn
MGP_C57BL6NJ_G0031880	0.0391908707340048	-0.47579678	2.813567389	2.097199554	Eps8
MGP_C57BL6NJ_G0021020	0.035936453148846	-0.475333228	12.16064005	9.113790881	Ntrk2
MGP_C57BL6NJ_G0031482	0.040183206000926	-0.47437551	16.96704206	12.7395432	Hdac11
MGP_C57BL6NJ_G0029065	0.046459046551956	-0.474328772	1.11442923	0.838125553403137	Ptch2
MGP_C57BL6NJ_G0019954	0.0400476116447083	-0.473682191	13.36573793	10.2513965	Dnajc27
MGP_C57BL6NJ_G0023751	0.0415750717773398	-0.47310456	22.1719841	16.70598111	Gnptg
MGP_C57BL6NJ_G0019662	0.0472720912412687	-0.472619655	25.89583685	19.43891823	Nsf
MGP_C57BL6NJ_G0017182	0.0399833044390524	-0.472093497	48.50077631	36.36494539	Pea15a
MGP_C57BL6NJ_G0030230	0.0396120938749662	-0.471970321	7.302719794	5.452359972	Mapk10
MGP_C57BL6NJ_G0035958	0.0398544989192718	-0.471901031	20.03359018	14.88009773	Snrk
MGP_C57BL6NJ_G0022036	0.044181705360166	-0.471054303	6.559156045	4.919959646	Slain1
MGP_C57BL6NJ_G0020189	0.0498916585359048	-0.470839466	4.657732694	3.588033335	L2hgdh
MGP_C57BL6NJ_G0017767	0.0396026719230037	-0.470033531	309.4402827	239.9651535	Chchd10
MGP_C57BL6NJ_G0019423	0.0383642810408363	-0.469443488	12.0356665	9.071494767	Socs7
MGP_C57BL6NJ_G0032705	0.0453245362712728	-0.469374192	49.37123368	38.45985178	Gys1
MGP_C57BL6NJ_G0015856	0.0491161108197828	-0.468773493	6.708656343	5.052023126
MGP_C57BL6NJ_G0024457	0.0371428972156584	-0.468118636	21.95944993	16.77307552	Atl2
MGP_C57BL6NJ_G0025987	0.0405849185731313	-0.468095497	40.42057768	31.29599505	Crat
MGP_C57BL6NJ_G0017884	0.0400229510193587	-0.467001636	68.91441121	53.26170331	Ndufs7
MGP_C57BL6NJ_G0016707	0.0427826628666871	-0.466973776	5.215273709	3.883242692	Traf3ip1
MGP_C57BL6NJ_G0027347	0.0424348918159206	-0.466434939	1.75586446	1.305013161
MGP_C57BL6NJ_G0019455	0.049645307296575	-0.466031566	2.450826384	1.829470734	Grb7
MGP_C57BL6NJ_G0019036	0.0456343998519794	-0.463846592	3.210241238	2.476022263	Cyb5d2
MGP_C57BL6NJ_G0028078	0.0472196044851747	-0.463622324	28.12019921	21.9244259	Tbx15
MGP_C57BL6NJ_G0024932	0.0470382523350314	-0.463470871	9.192924164	6.938421469	Gnal
MGP_C57BL6NJ_G0035926	0.0432313541440854	-0.463188904	2.995868097	2.238719871	Ttc21a
MGP_C57BL6NJ_G0026968	0.0456192026298642	-0.462385952	1.342078286	0.995106165735135	Mcm8
MGP_C57BL6NJ_G0027032	0.04500138515232	-0.462304287	15.83612228	11.94506487	Napb
MGP_C57BL6NJ_G0030482	0.0356927088057379	-0.46180155	89.74848783	68.01277821	Atp2a2
MGP_C57BL6NJ_G0018559	0.0425789903483079	-0.460410485	56.18179689	44.35789107	Ccng1
MGP_C57BL6NJ_G0020424	0.0409497349771807	-0.460159763	51.84332841	40.67227232	Chga
MGP_C57BL6NJ_G0025948	0.049074105794894	-0.459636113	1.40390306	1.035574518	Ak8
MGP_C57BL6NJ_G0031651	0.0461014798802005	-0.45951699	3.57565682	2.687780866	Pex26
MGP_C57BL6NJ_G0017739	0.0427546263034518	-0.459435436	43.87074229	33.99433068	Cisd1
MGP_C57BL6NJ_G0026172	0.0295784307934572	-0.458501954	28.84229238	21.95145537	Pkp4
MGP_C57BL6NJ_G0025863	0.0294690759125071	-0.45726767	42.79457771	32.33822641	Abca2
MGP_C57BL6NJ_G0035318	0.0413882720703911	-0.457248247	75.38881444	59.00733712	Idh3a
MGP_C57BL6NJ_G0021124	0.0459222447234363	-0.457202123	11.56041649	8.72664363	Ube2ql1
MGP_C57BL6NJ_G0029622	0.0424063927631375	-0.456940313	4.490498219	3.388486019	Wrap73
MGP_C57BL6NJ_G0034989	0.0422748463409031	-0.456812238	7.797532189	5.994131832	B3gat1
MGP_C57BL6NJ_G0017011	0.0431415294217604	-0.455250514	3.137013592	2.342035979	Cacna1e
MGP_C57BL6NJ_G0018207	0.0427772565345034	-0.454557605	48.69884045	37.28060706	Kif5a
MGP_C57BL6NJ_G0019750	0.0391792532057385	-0.45455438	11.64949495	8.818341994	Ttyh2
MGP_C57BL6NJ_G0031703	0.0389996382123613	-0.453538135	183.6683425	143.6570881	Tpi1
MGP_C57BL6NJ_G0020266	0.0405824297797788	-0.453150537	4.280885991	3.317591096	Plekhh1
MGP_C57BL6NJ_G0025554	0.0435765174480389	-0.45313547	10.36123223	7.78477936	Avpi1
MGP_C57BL6NJ_G0032138	0.0373280335505175	-0.451509174	402.219145	314.9294768
MGP_C57BL6NJ_G0020553	0.0396731191569973	-0.451339608	11.93853001	9.126264195	Btbd6
MGP_C57BL6NJ_G0035477	0.0424205568872352	-0.451333312	271.8923726	215.2020274	Tpm1
MGP_C57BL6NJ_G0033495	0.041719561813968	-0.451104418	25.46946781	19.53440105	Fam57b
MGP_C57BL6NJ_G0025788	0.0499222573703536	-0.450559589	0.867954527194089	0.649303835154779	Skida1
MGP_C57BL6NJ_G0028949	0.0413535726463693	-0.450098128	7.655324942	5.890371519	Acot11
MGP_C57BL6NJ_G0025103	0.039688907911504	-0.45005114	11.30319301	8.702961517	Tmem151a
MGP_C57BL6NJ_G0029460	0.0421009109908691	-0.449380998	3.63541724	2.783702089	Crocc
MGP_C57BL6NJ_G0028573	0.0430837489303509	-0.449155412	11.24998334	8.774725962	AI464131
MGP_C57BL6NJ_G0022925	0.0390247057736344	-0.448939862	9.217967513	7.089702517	Clec16a
MGP_C57BL6NJ_G0029606	0.0401655268796514	-0.447456368	11.34358583	8.608887427	Gpr153
MGP_C57BL6NJ_G0017928	0.0401210575320756	-0.44733705	7.719147693	5.96382204	Thop1
MGP_C57BL6NJ_G0032440	0.0434392389056806	-0.446765199	3.524571256	2.706523423	Zfp27
MGP_C57BL6NJ_G0021120	0.0462518697785095	-0.445681862	7.595489549	5.946678806	Adcy2
MGP_C57BL6NJ_G0017362	0.0428109475273581	-0.445487674	6.829141714	5.211846079	Hsd11b1
MGP_C57BL6NJ_G0021202	0.0496824484234873	-0.444521152	2.062351431	1.581071319	Ankrd34b
MGP_C57BL6NJ_G0022112	0.0416118983250804	-0.444113295	3.33497945	2.560608829	2410089E03Rik
MGP_C57BL6NJ_G0019881	0.042447890458627	-0.444074191	6.864453057	5.269971408	Cep131
MGP_C57BL6NJ_G0027714	0.0441656832455477	-0.444017906	11.30593357	8.788270072	Ppm1l
MGP_C57BL6NJ_G0022767	0.0495112890664988	-0.443326777	3.026056386	2.290470723	Csrnp2
MGP_C57BL6NJ_G0030551	0.0468092058132098	-0.44263248	2.32471212	1.839123705	Rimbp2
MGP_C57BL6NJ_G0033376	0.042984126563969	-0.442057168	3.427048441	2.651206806	Pde3b
MGP_C57BL6NJ_G0020644	0.0422385558717034	-0.441168347	10.67791596	8.122671907	Amph
MGP_C57BL6NJ_G0029977	0.0425574253725741	-0.440521743	6.821687928	5.375556683	Lgi2
MGP_C57BL6NJ_G0023792	0.044820241055247	-0.440242512	16.3649432	12.49774744	Capn15
MGP_C57BL6NJ_G0019098	0.0494922932155653	-0.439815899	8.433368594	6.381534972	Rtn4rl1
MGP_C57BL6NJ_G0035582	0.0469110836469755	-0.439359933	13.34414558	10.44998807	Bckdhb
MGP_C57BL6NJ_G0029078	0.0356009364071046	-0.438445993	24.76309646	18.96953202	Slc6a9
MGP_C57BL6NJ_G0018223	0.0429222943642272	-0.437942543	19.39109949	14.57163989	Nab2
MGP_C57BL6NJ_G0023527	0.0497213176990804	-0.437167249	2.561606449	1.964102349	Serac1
MGP_C57BL6NJ_G0031136	0.03999855327279	-0.437090401	11.62590955	8.928413167	Repin1
MGP_C57BL6NJ_G0035161	0.036090258415359	-0.436591032	17.12009531	13.14005109	Gramd1b
MGP_C57BL6NJ_G0018783	0.0461084111164667	-0.436457921	20.86557011	16.38418349	Mrpl55
MGP_C57BL6NJ_G0017938	0.0476296225635194	-0.436333879	3.624451976	2.763032561	Zfr2
MGP_C57BL6NJ_G0020206	0.0497954311380265	-0.436262843	10.6145267	8.096498751	Timm9
MGP_C57BL6NJ_G0023678	0.0401620324005546	-0.43580241	34.74048639	26.82950422	Flywch1
MGP_C57BL6NJ_G0023284	0.0491403358778167	-0.435577329	2.836170344	2.184819177	Dzip3
MGP_C57BL6NJ_G0019003	0.0291370841922666	-0.434888431	34.1086779	26.17796312	Camta2
MGP_C57BL6NJ_G0019321	0.045408654076002	-0.434630377	3.699402181	2.862318775	Coil
MGP_C57BL6NJ_G0034451	0.0401702939373864	-0.434574691	120.0379506	93.21590034	Mt3
MGP_C57BL6NJ_G0017943	0.0442898497253268	-0.43455306	46.8627661	35.64091441	Pip5k1c
MGP_C57BL6NJ_G0019478	0.0498546451671494	-0.434282057	5.227996971	3.988271244	Krt222
MGP_C57BL6NJ_G0036101	0.0354857989975041	-0.432883587	59.30748689	45.8364735	Cdk16
MGP_C57BL6NJ_G0023582	0.0404951903674029	-0.432721208	10.91218078	8.525924344	Fam120b
MGP_C57BL6NJ_G0029037	0.0473317482340904	-0.43258001	3.259916001	2.493288999	Faah
MGP_C57BL6NJ_G0026803	0.0465323833325779	-0.432273053	2.802177153	2.200658338	Adal
MGP_C57BL6NJ_G0032808	0.0422831983874261	-0.431833472	27.74989072	21.50079091	Snrpn
MGP_C57BL6NJ_G0023445	0.049581845952497	-0.431621047	6.001394631	4.684977195	Mrap
MGP_C57BL6NJ_G0030401	0.0434603972839321	-0.431123355	6.725107623	5.209869186	Sirt4
MGP_C57BL6NJ_G0033722	0.0396796436365517	-0.43103506	66.089339	51.42824875	Cend1
MGP_C57BL6NJ_G0024183	0.0475030751796354	-0.431028622	7.747835673	5.973976343	Slc25a27
MGP_C57BL6NJ_G0019258	0.0428489763644908	-0.430417912	6.544474231	5.107837682	Tada2a
MGP_C57BL6NJ_G0034158	0.0495635666716043	-0.430204452	49.58173364	40.18421602	Lpl
MGP_C57BL6NJ_G0027557	0.0404228149033089	-0.430181343	15.96440618	12.64559329	Mfn1
MGP_C57BL6NJ_G0029962	0.040433155493184	-0.429592548	35.30329813	27.73967197	Qdpr
MGP_C57BL6NJ_G0036724	0.0497231376494213	-0.429058221	3.483322955	2.665415674	Reps2
MGP_C57BL6NJ_G0025674	0.0425835497500604	-0.428939912	4.431665031	3.353035651	Tcf7l2
MGP_C57BL6NJ_G0017392	0.0430822713895185	-0.428385631	13.43287317	10.53879032	Lrp11
MGP_C57BL6NJ_G0019794	0.0486723745470079	-0.427208997	6.35163889	4.995351916	Tsen54
MGP_C57BL6NJ_G0020409	0.0450056431108504	-0.426303734	3.809281559	2.923557372	Rps6ka5
MGP_C57BL6NJ_G0028737	0.0402979107376807	-0.42628359	7.529500811	5.844887936	Ptpn3
MGP_C57BL6NJ_G0033892	0.0430092205080668	-0.42600529	10.25678777	7.830772839	Kbtbd11
MGP_C57BL6NJ_G0030582	0.0357303358834401	-0.425779456	13.90141459	10.86139613	Gatsl2
MGP_C57BL6NJ_G0032198	0.0438106486184839	-0.425660589	8.98480975	7.008507639	Mypop
MGP_C57BL6NJ_G0023787	0.0423647716227983	-0.425315985	8.922733279	6.942199583	Rab40c
MGP_C57BL6NJ_G0031673	0.0405937982630308	-0.425257543	17.33493144	13.43224444	Necap1
MGP_C57BL6NJ_G0016927	0.0430920049937525	-0.424894245	31.38248207	24.85715704	Shisa4
MGP_C57BL6NJ_G0025588	0.0415133046659879	-0.424849695	35.10786923	28.13668663	Ndufb8
MGP_C57BL6NJ_G0023244	0.0451419307548372	-0.424717056	1.705810871	1.315747099	Ccdc191
MGP_C57BL6NJ_G0017730	0.0422523758833241	-0.424523275	6.666156666	5.164111187
MGP_C57BL6NJ_G0021527	0.0393578236432199	-0.424451938	17.05360953	13.48762681	Ogdhl
MGP_C57BL6NJ_G0027246	0.0497187402149002	-0.423935651	15.14782863	12.1345196	Fitm2
MGP_C57BL6NJ_G0022318	0.0464542989130213	-0.423778234	11.10666597	8.836069412	Khdrbs3
MGP_C57BL6NJ_G0018448	0.0497417170311932	-0.423140623	4.099855359	3.200800424	Cnrip1
MGP_C57BL6NJ_G0026225	0.0428872766325686	-0.423034006	5.940729749	4.600915761	Klhl23
MGP_C57BL6NJ_G0029651	0.0355372367198163	-0.422694851	16.06224913	12.54112973	Mib2
MGP_C57BL6NJ_G0020114	0.0424034658475171	-0.422158954	13.10792095	10.27712581	Ap4s1
MGP_C57BL6NJ_G0019771	0.0431738340354502	-0.42207116	6.08440528	4.678184603	Fads6
MGP_C57BL6NJ_G0018069	0.0424460141094927	-0.421682802	93.24873726	74.81354318	Mrpl42
MGP_C57BL6NJ_G0017733	0.0438057762295209	-0.421585386	4.640291593	3.607247751	Fam13c
MGP_C57BL6NJ_G0020765	0.0459216474191263	-0.421504032	43.98235335	34.79267504	Acot13
MGP_C57BL6NJ_G0021297	0.0431473080765752	-0.420431023	12.30158185	9.478083048	Rgs7bp
MGP_C57BL6NJ_G0025093	0.0424898744706048	-0.420339271	4.187872106	3.261034047	Bbs1
MGP_C57BL6NJ_G0024409	0.0497049336033818	-0.420258447	69.55326062	56.48195825	Myom1
MGP_C57BL6NJ_G0019343	0.0426600430027169	-0.419624756	50.8634058	40.46844799	Tob1
MGP_C57BL6NJ_G0034776	0.0427312235399302	-0.419492904	35.82310196	28.72922867	Egln1
MGP_C57BL6NJ_G0031456	0.0474170031551427	-0.419449957	5.315777853	4.126320343	Chchd6
MGP_C57BL6NJ_G0029668	0.0395444323792031	-0.418867498	12.78317033	9.87346556	Acap3
MGP_C57BL6NJ_G0025899	0.0423137533197058	-0.418444523	12.84201439	9.855277297	Gpsm1
MGP_C57BL6NJ_G0018969	0.0424030676501108	-0.417230912	61.85678711	49.76242268	Acadvl
MGP_C57BL6NJ_G0035698	0.0458017105140919	-0.417092073	4.366227724	3.483402211	Acad11
MGP_C57BL6NJ_G0034965	0.0461272053484447	-0.416686154	10.16065351	7.871528884	Zfp653
MGP_C57BL6NJ_G0029539	0.0388800631235791	-0.416489174	50.98441771	40.99706351	Mfn2
MGP_C57BL6NJ_G0024233	0.0414999555222073	-0.416081564	32.74326719	25.42073603	Ppp2r5d
MGP_C57BL6NJ_G0030770	0.0499387442187242	-0.415544795	18.02449681	14.40621184	Aimp2
MGP_C57BL6NJ_G0022737	0.0406202949093608	-0.415315012	11.05486313	8.645230854	Prpf40b
MGP_C57BL6NJ_G0036677	0.0380465835951375	-0.415311829	27.87309996	22.02416737	Tspyl2
MGP_C57BL6NJ_G0020322	0.0423972520269543	-0.414881464	6.796661314	5.372352122	Coq6
MGP_C57BL6NJ_G0026325	0.035557887382009	-0.414766749	33.75571081	26.18120524	Ypel4
MGP_C57BL6NJ_G0026821	0.0355427368112082	-0.41330812	9.126729318	7.194253061	Casc4
MGP_C57BL6NJ_G0017188	0.0404933636729404	-0.412911904	28.28853554	22.48513805	Kcnj10
MGP_C57BL6NJ_G0025802	0.0361796489733381	-0.412613462	18.23177515	14.11091805	Arhgap21
MGP_C57BL6NJ_G0029774	0.0449597406445074	-0.412331318	31.78061966	25.47772916	Fastk
MGP_C57BL6NJ_G0023822	0.0437829508898205	-0.411958482	50.18858033	40.53625277	Uqcc2
MGP_C57BL6NJ_G0021058	0.0391241775248855	-0.411551454	9.251111121	7.186169895	Ptch1
MGP_C57BL6NJ_G0019366	0.0452051608409738	-0.411293487	71.36886712	55.1330348	Ppp1r9b
MGP_C57BL6NJ_G0027677	0.0462404060334118	-0.410848663	1.783739454	1.386617903	Arhgef26
MGP_C57BL6NJ_G0027055	0.0426038200787643	-0.410289311	4.965055068	3.870161672	Entpd6
MGP_C57BL6NJ_G0031125	0.0445322308271265	-0.409707559	6.65257689	5.208442872	Zfp956
MGP_C57BL6NJ_G0033502	0.0465360285912536	-0.409590754	9.939741418	7.75042963	Kctd13
MGP_C57BL6NJ_G0018281	0.0429393397958417	-0.409394029	6.041624132	4.74321586	Gdf11
MGP_C57BL6NJ_G0029883	0.0390356532848651	-0.409349916	8.91074641	6.948253324	Fgfr3
MGP_C57BL6NJ_G0033869	0.0445220986311442	-0.408901867	8.592071741	6.833152216	Dcun1d2
MGP_C57BL6NJ_G0020958	0.0420349442554705	-0.40879513	28.98185642	22.94075842	Cltb
MGP_C57BL6NJ_G0034612	0.0498896188657222	-0.408678369	6.264545742	4.927174554	Zfp612
MGP_C57BL6NJ_G0036446	0.0447010541399824	-0.40840284	6.838314503	5.289126947	Dlg3
MGP_C57BL6NJ_G0023064	0.0458885485804689	-0.408186742	11.33424635	9.065439815	Alg3
MGP_C57BL6NJ_G0029576	0.0497311640630697	-0.407786572	14.00868875	11.03039424	Slc25a33
MGP_C57BL6NJ_G0029457	0.0429223513278241	-0.407703233	71.49585192	58.11517908	Sdhb
MGP_C57BL6NJ_G0019610	0.0391209672775351	-0.407433285	10.17085245	7.941383663	Mpp2
MGP_C57BL6NJ_G0030710	0.0425330247939245	-0.407120405	14.39387527	11.22350071	Adap1
MGP_C57BL6NJ_G0027336	0.0402098419191904	-0.406650193	13.62565943	10.69536001	Spata2
MGP_C57BL6NJ_G0030868	0.0425785784562639	-0.406391967	3.283186284	2.55802132	Ppp1r9a
[truncated: 742 more rows]
