# Supplementary material for: Successful Treatment of Noise-Induced Hearing Loss by Mesenchymal Stromal Cells: An RNAseq Analysis of Protective/Repair Pathways
Source: Front Cell Neurosci. 2021 Nov 23;15:656930. doi: 10.3389/fncel.2021.656930 (PMC8650824; doi:10.3389/fncel.2021.656930)
Supplement: Supplementary Table 2 — Genes up-regulated in response to sound trauma followed by MSC treatment. [file Data_Sheet_2.CSV]

Gene ID	FDR	logFC (Sound + MSC)	Mean FPKM Sound Trauma	Mean FPKM Sound + MSC	Alias
MGP_C57BL6NJ_G0033791	0.0490548516264405	2.137521459	0.0656366160648325	0.580053132562251	Mrgprd
MGP_C57BL6NJ_G0000059	0.0464266703772741	2.068466453	0.657950446866169	4.502073751	Ighv5-9
MGP_C57BL6NJ_G0022265	0.0450285742280176	1.886021712	0.165559535343418	0.750094188556409	Has2
MGP_C57BL6NJ_G0000177	0.046777682627659	1.770364324	0.804706435054798	4.276112832	Igkv1-88
MGP_C57BL6NJ_G0027130	0.048799333034844	1.735752702	1.427932508	5.142466876	Bpifa2
MGP_C57BL6NJ_G0016681	0.0461214243808574	1.523135299	0.0950192026527043	0.396540940054044	Trpm8
MGP_C57BL6NJ_G0000138	0.0466646048756834	1.456685469	2.19242933	7.298392765	Ighv1-78
MGP_C57BL6NJ_G0000188	0.0457112260031514	1.417222685	2.950024787	8.101287759	Igkv4-53
MGP_C57BL6NJ_G0024523	0.0456998058030686	1.266204508	0.60735965721573	1.707812417	Adcyap1
MGP_C57BL6NJ_G0000610	0.0472036004178227	1.251031281	0.110523880419037	0.387392294724005
MGP_C57BL6NJ_G0000101	0.046877099238711	1.232230625	1.231886147	3.837622589	Ighv10-3
MGP_C57BL6NJ_G0036638	0.0492674380691096	1.193547698	0.124641215288927	0.3284829616547	Gucy2f
MGP_C57BL6NJ_G0023589	0.047841324463331	1.17433215	0.909174220895273	2.239216361	Lix1
MGP_C57BL6NJ_G0032818	0.0473012253605054	1.163061059	0.0800240059099191	0.201027545193203	Trpm1
MGP_C57BL6NJ_G0028456	0.0451717175923365	1.10957361	1.247498583	2.849853836	Gdf6
MGP_C57BL6NJ_G0019216	0.0477551866293134	1.100829198	0.910223153632799	2.414582488	Ccl12
MGP_C57BL6NJ_G0000130	0.0456832280345779	1.086080747	8.123888314	18.01038568	Ighv8-12
MGP_C57BL6NJ_G0027843	0.0498958616971111	1.061483133	2.557499608	5.335522557	Muc1
MGP_C57BL6NJ_G0028097	0.0450528513547745	1.049811394	1.208080398	2.720157129	Ngf
MGP_C57BL6NJ_G0019248	0.0458853673681202	1.023762564	1.510202556	3.393500366	Ccl3
MGP_C57BL6NJ_G0018541	0.0454649740524553	1.019562604	1.251309374	2.513633978	Gabrp
MGP_C57BL6NJ_G0034654	0.0485236201065121	1.016705561	4.367650966	9.707395945	Clec3a
MGP_C57BL6NJ_G0019890	0.0451847681126807	1.014447777	0.554231139996423	1.272861605	Tspan10
MGP_C57BL6NJ_G0020366	0.0484736041011412	1.014260195	0.348095862694059	0.870929665124544	Ngb
MGP_C57BL6NJ_G0034855	0.0480677887153476	1.009623558	1.120976889	2.525513601	Vstm5
MGP_C57BL6NJ_G0033861	0.0480591386919725	0.96750161448884	0.60872843122433	1.350369028	F7
MGP_C57BL6NJ_G0023268	0.0472969046576074	0.959521397756095	0.41648457135431	0.926167203494038	BC016579
MGP_C57BL6NJ_G0027754	0.0456268142350784	0.956967543944557	0.375537794449934	0.760828506406188	Dchs2
MGP_C57BL6NJ_G0008186	0.0456892142830857	0.93600794344183	8.965800913	20.32791251	Gm22175
MGP_C57BL6NJ_G0026971	0.04644462078583	0.923135274933218	0.274916877896466	0.567106075066039	Fermt1
MGP_C57BL6NJ_G0019682	0.0471455907582752	0.914616660599408	0.384788245781309	0.873160662317811	Kcnh6
MGP_C57BL6NJ_G0034203	0.0470334174058504	0.911610467824575	2.821858105	5.356922861	Crlf1
MGP_C57BL6NJ_G0030598	0.0486228168101513	0.896426679852597	8.27343075	15.47635346	Cldn4
MGP_C57BL6NJ_G0023256	0.0460661852487236	0.885075705689324	1.373324105	2.669732356	Cd200r1
MGP_C57BL6NJ_G0028425	0.0493152133588939	0.881793803726571	0.98240664734571	1.879342372	Ptger3
MGP_C57BL6NJ_G0034496	0.045479523477422	0.880590993859445	1.587920917	3.180144514	Bean1
MGP_C57BL6NJ_G0019966	0.0457550069307348	0.877859280696468	7.204258899	14.14910072	Fkbp1b
MGP_C57BL6NJ_G0028668	0.0452445484765166	0.844512735499432	0.0973424964094264	0.197831841798736	Stra6l
MGP_C57BL6NJ_G0000346	0.0491151957568461	0.844379628776236	4.308844872	8.122900117
MGP_C57BL6NJ_G0028901	0.0468853319381447	0.84398922330404	1.137906344	2.264106326	Foxd3
MGP_C57BL6NJ_G0017498	0.0479297289113795	0.843308912450526	0.241042512537243	0.502861914380466	Tmem200a
MGP_C57BL6NJ_G0018520	0.0464984287170886	0.83803498406524	0.274567292610246	0.54120283784741	Il9r
MGP_C57BL6NJ_G0016068	0.0451732727769802	0.836578286697691	0.227114682568763	0.473264158434094
MGP_C57BL6NJ_G0000088	0.0498566441741656	0.833163478567885	10.88608153	20.95895359	Ighv3-6
MGP_C57BL6NJ_G0024033	0.0458531275331013	0.830281942777715	0.764184953159714	1.538017573	Tnf
MGP_C57BL6NJ_G0023160	0.047763861402974	0.829881359734845	0.424107006703427	0.73694556733133
MGP_C57BL6NJ_G0024398	0.0497428766427301	0.806489123173475	1.783219785	3.320198327	Arhgap28
MGP_C57BL6NJ_G0030859	0.0463163283943305	0.806335325897922	0.607214816371233	1.16319618	Calcr
MGP_C57BL6NJ_G0000038	0.0485086825330987	0.805211595727959	36.79990235	70.368208	Iglj1
MGP_C57BL6NJ_G0021575	0.0475511927562368	0.801260591637259	0.910520054897891	1.781390331	Sh2d4b
MGP_C57BL6NJ_G0037584	0.0462216646247624	0.795912450644522	0.875290069677384	1.620536298	Gm28229
MGP_C57BL6NJ_G0033820	0.0477943765606418	0.789222441008363	0.27372450483011	0.539010957493262	Lrrc8e
MGP_C57BL6NJ_G0019534	0.0461092185686384	0.78626236704413	3.526325209	6.225188685	Krt19
MGP_C57BL6NJ_G0034967	0.0457580932765062	0.783011228694341	1.765076054	3.308343815	Cnn1
MGP_C57BL6NJ_G0000170	0.0453410400284213	0.77921007505053	15.74313862	29.39187114	Igkv10-96
MGP_C57BL6NJ_G0004159	0.0465839312823232	0.776140416947626	0.284117879316726	0.532613255186758	Gm26648
MGP_C57BL6NJ_G0028371	0.0451268252997717	0.774214383851465	0.922370085849906	1.671141851	Clca2
MGP_C57BL6NJ_G0029910	0.0477134548499342	0.771547934020418	7.43699253	13.45603688
MGP_C57BL6NJ_G0035262	0.0453848690117614	0.76948521045517	0.911363077290637	1.754440162	Tmprss5
MGP_C57BL6NJ_G0025499	0.0492344442930549	0.765741033274524	0.548475244979792	1.045840455	Cyp26a1
MGP_C57BL6NJ_G0034344	0.0476883219979974	0.751936346660279	0.469012693980925	0.887710828155089	Palm3
MGP_C57BL6NJ_G0016320	0.0482368618560211	0.748845905599368	2.388943368	4.224794028	Fam178b
MGP_C57BL6NJ_G0016559	0.0492145595760427	0.745682775910611	0.669406607530535	1.201904231	Ihh
MGP_C57BL6NJ_G0030002	0.0451964509151837	0.734455551424682	0.892371979915198	1.570212011	Tmem156
MGP_C57BL6NJ_G0021002	0.0488217595423882	0.734324561478217	0.312775123807734	0.56297600343364	Slc25a48
MGP_C57BL6NJ_G0034833	0.0477938344515968	0.734275973675882	0.294493297477902	0.547206787321431	Cntn5
MGP_C57BL6NJ_G0033189	0.0469060699915161	0.7339047699754	0.193319918772029	0.369795328703943	Trim6
MGP_C57BL6NJ_G0035990	0.0499896437107111	0.730095565543393	1.497473712	2.644866027	Ccr5
MGP_C57BL6NJ_G0016456	0.0462243574040709	0.729510453565567	1.588418753	2.858578092	Cdk15
MGP_C57BL6NJ_G0035160	0.0470961606003452	0.728332273652497	0.999035293570904	1.740150066	Scn3b
MGP_C57BL6NJ_G0029344	0.0486180682213263	0.725726300926981	2.381111219	4.299701225	Gm30191
MGP_C57BL6NJ_G0015912	0.0460347006145733	0.721085338254346	0.59113821808604	1.094397697	Gm43223
MGP_C57BL6NJ_G0031776	0.0477144763535	0.721033767920276	1.314286517	2.296949308	Klrb1f
MGP_C57BL6NJ_G0015662	0.0484028274703502	0.716878724641624	0.400032308722084	0.703147019816303	4930431P03Rik
MGP_C57BL6NJ_G0000164	0.0485922296856095	0.714669314422972	3.51024718	6.374552278	Igkv16-104
MGP_C57BL6NJ_G0036023	0.0451317143655834	0.714048091564887	1.688522999	2.974438362	Kcnd1
MGP_C57BL6NJ_G0015992	0.0454994457541503	0.710779534468604	0.254089186695949	0.467725814286668	4932441J04Rik
MGP_C57BL6NJ_G0024915	0.0452771074633633	0.706340871140712	0.182320110367274	0.331136923625618	Onecut2
MGP_C57BL6NJ_G0025291	0.0460029038374372	0.7048633382967	0.814362769758241	1.417194013	Ms4a14
MGP_C57BL6NJ_G0035218	0.0468485366172995	0.703230949883419	0.848647306045427	1.534884814	Cd3d
MGP_C57BL6NJ_G0026839	0.046975019925285	0.696558482075504	3.040066047	5.181159519	AA467197
MGP_C57BL6NJ_G0025572	0.0458655588197947	0.691370618179399	0.147853050133978	0.261882758211912	Abcc2
MGP_C57BL6NJ_G0020877	0.0457664772381458	0.691109847821036	1.46813828	2.526018489	Edn1
MGP_C57BL6NJ_G0027708	0.0469848469527817	0.690990035127251	2.314739422	3.979243157	1110032F04Rik
MGP_C57BL6NJ_G0017719	0.0476685802072653	0.68833248358321	3.996743619	6.799521459	Egr2
MGP_C57BL6NJ_G0024582	0.0469839251717969	0.687722382858491	0.326795476204399	0.55521849963853	Dsc2
MGP_C57BL6NJ_G0026908	0.0457850629572557	0.686954041247302	1.243134058	2.14967173	Il1a
MGP_C57BL6NJ_G0031667	0.0464277541248073	0.685998697652034	1.003207012	1.708590877	Gdf3
MGP_C57BL6NJ_G0015492	0.0472205734619804	0.681902924794012	1.084621177	1.812320268	9130024F11Rik
MGP_C57BL6NJ_G0020455	0.0470679538893553	0.678878220204718	1.020388343	1.762446167	Serpina3b
MGP_C57BL6NJ_G0021255	0.0483907468675959	0.677751699339761	1.25142372	2.16954741	Tmem171
MGP_C57BL6NJ_G0034001	0.048176197946515	0.67729507790519	0.731110063393101	1.306710526	Chrna6
MGP_C57BL6NJ_G0031654	0.0477855533557506	0.672506970705492	6.211177631	10.5601866	Slc6a13
MGP_C57BL6NJ_G0001658	0.0451870718466216	0.671006910477638	0.857295671988462	1.510947536
MGP_C57BL6NJ_G0016367	0.048651205038783	0.66865500808371	0.190850386847774	0.332444949198672	Gpr45
MGP_C57BL6NJ_G0029167	0.047193664136354	0.666742181504403	1.47807648	2.53555415	Rhbdl2
MGP_C57BL6NJ_G0034566	0.0452037859936484	0.662802107238879	0.726508172539012	1.224237062	Dpep2
MGP_C57BL6NJ_G0021996	0.0469920794594767	0.662369775223852	0.733856436746424	1.26852866	Dgkh
MGP_C57BL6NJ_G0031053	0.0473661023816071	0.658670142309636	0.681933769728429	1.118373725
MGP_C57BL6NJ_G0025439	0.0451779562357059	0.657859215896271	2.33301291	3.862594316	Cd274
MGP_C57BL6NJ_G0022455	0.0456969036984385	0.657697704558801	4.296656802	7.074954332	Il2rb
MGP_C57BL6NJ_G0032814	0.0488324066085909	0.657259844806561	0.888804528058981	1.503869423	Chrna7
MGP_C57BL6NJ_G0035701	0.0476447029977515	0.65658816641766	2.264868117	3.734861603	Acpp
MGP_C57BL6NJ_G0027025	0.0481605164621672	0.656505767572042	2.437800401	3.769126647	Pax1
MGP_C57BL6NJ_G0023492	0.0458560398973502	0.653578382252112	1.755027769	2.789654951	Kcnj15
MGP_C57BL6NJ_G0005943	0.0478318288972905	0.652612908224251	9.338873844	15.59651891
MGP_C57BL6NJ_G0022038	0.045182955807359	0.649761006029672	1.799138109	3.073575181	Pou4f1
MGP_C57BL6NJ_G0005081	0.0498445982513315	0.649198488028817	0.258789687459895	0.450330197073363	F730311O21Rik
MGP_C57BL6NJ_G0018225	0.0487659348747564	0.648054884785146	0.555048799125139	0.97583423162807	Myo1a
MGP_C57BL6NJ_G0018473	0.0472624810365201	0.64778335523669	1.147699078	1.902632809	B3gnt2
MGP_C57BL6NJ_G0020636	0.0458063099555694	0.639449809688609	1.905110673	3.1386402	Inhba
MGP_C57BL6NJ_G0033970	0.0484308118832502	0.639044877337561	1.160395369	1.871789996	Htra4
MGP_C57BL6NJ_G0019735	0.0476884269314259	0.638224932083428	1.139345555	1.924535069	Abca6
MGP_C57BL6NJ_G0021240	0.0468558871166171	0.637434294309964	0.425371765942027	0.72191700554091	Gcnt4
MGP_C57BL6NJ_G0019141	0.0459180039725091	0.636861509328421	3.264572632	5.384411765	Abhd15
MGP_C57BL6NJ_G0023364	0.0481893735551649	0.627954277699738	1.66903986	2.684651793	Vgll3
MGP_C57BL6NJ_G0034469	0.0477498681716324	0.627442127044378	4.471698398	7.429407457	Dok4
MGP_C57BL6NJ_G0028130	0.0454184386226119	0.626825721977591	7.857260672	12.65040124	Wnt2b
MGP_C57BL6NJ_G0026644	0.047363741852215	0.62522941780359	1.309261133	2.135622932	Prrg4
MGP_C57BL6NJ_G0032813	0.0486091638262932	0.623625226215087	0.435705041554106	0.739995933585504	Peg12
MGP_C57BL6NJ_G0027877	0.0489626847932594	0.623160100685981	0.922411134154399	1.61952926	Creb3l4
MGP_C57BL6NJ_G0003372	0.0499319504763168	0.621355850176292	1.264708944	2.130628741	Gm27221
MGP_C57BL6NJ_G0034463	0.049084129911491	0.61965802813794	0.603784086057216	0.985866355154251	Ccl22
MGP_C57BL6NJ_G0020590	0.0489811723556932	0.616505954090767	1.374691871	2.321092376	Akr1c13
MGP_C57BL6NJ_G0034224	0.046974738247774	0.613276611716231	0.713162526114736	1.161577559	Il12rb1
MGP_C57BL6NJ_G0029588	0.0469147082705741	0.613009771707546	0.781956029710451	1.255534125	Tnfrsf9
MGP_C57BL6NJ_G0016553	0.0466830786656337	0.612032146464925	2.81680384	4.554012806	Wnt6
MGP_C57BL6NJ_G0017195	0.0476844593442731	0.610652658579354	0.513552503309618	0.855562202949704	Slamf8
MGP_C57BL6NJ_G0032402	0.0474879115360516	0.609160859977941	1.678932755	2.711822578	Acp7
MGP_C57BL6NJ_G0031678	0.049939225642887	0.605936593011783	6.851829138	10.87569174	Clec4a2
MGP_C57BL6NJ_G0030907	0.0472565372859753	0.604906793044819	2.69461082	4.296116089	Met
MGP_C57BL6NJ_G0030250	0.0479883338636999	0.604810580142554	1.26070011	2.062496013	Gbp8
MGP_C57BL6NJ_G0014153	0.0471012688759136	0.602848303483966	1.893913391	3.205256393
MGP_C57BL6NJ_G0027788	0.0468756655432064	0.60145775602339	0.812456573702965	1.340059998	Insrr
MGP_C57BL6NJ_G0025502	0.0489224092528429	0.601222977808401	1.013483488	1.654742473	Ffar4
MGP_C57BL6NJ_G0028155	0.0474226885075799	0.599942748894132	2.73977002	4.331919489	Kcna3
MGP_C57BL6NJ_G0033432	0.0496034704507177	0.599701877489747	0.615061810670913	1.044295786
MGP_C57BL6NJ_G0032364	0.0491292984941014	0.598161089120254	0.478681323795755	0.773774062673987	Hipk4
MGP_C57BL6NJ_G0026340	0.0477965650380019	0.598034545206692	1.836346832	2.942950895	Lrrc55
MGP_C57BL6NJ_G0021587	0.0491186444800419	0.597248730346295	0.812742223196399	1.29055812	Ptger2
MGP_C57BL6NJ_G0022923	0.0459368165555329	0.590917971500821	1.929493251	2.987738586	Ciita
MGP_C57BL6NJ_G0032236	0.0468535191138704	0.586562422026109	2.16353656	3.466360555	Gm44805
MGP_C57BL6NJ_G0027097	0.049902648905953	0.585761632751772	1.139496881	1.906247747	Rem1
MGP_C57BL6NJ_G0033566	0.0466920409216011	0.585464258793632	2.840619494	4.505928315
MGP_C57BL6NJ_G0031855	0.0474547434506664	0.583532892110681	3.645711928	5.575600483	Gprc5a
MGP_C57BL6NJ_G0033413	0.0490165718996176	0.583521043992525	0.86151279307961	1.355178677	2610020H08Rik
MGP_C57BL6NJ_G0016727	0.0490711842150883	0.583138665499158	1.391785601	2.166064654	Gpr35
MGP_C57BL6NJ_G0036499	0.047051962759788	0.582247444350186	4.924516939	7.631955423	Tlr13
MGP_C57BL6NJ_G0020767	0.0490820953946646	0.575310320148959	0.88617892006268	1.42497884	D130043K22Rik
MGP_C57BL6NJ_G0018135	0.0467564464817791	0.575182563231421	1.261203243	1.933284387	Lgr5
MGP_C57BL6NJ_G0016240	0.0476750655883446	0.574656212078801	0.66461675583846	1.040605306	Kcnb2
MGP_C57BL6NJ_G0005738	0.0487746805469873	0.571800560684727	1.256693012	1.940234149	1700001L05Rik
MGP_C57BL6NJ_G0003402	0.0485135231387198	0.571177062598347	2.905585984	4.560190701	Gm10863
MGP_C57BL6NJ_G0034000	0.0486341880246209	0.569270721441097	0.971647512373548	1.564110221	Chrnb3
MGP_C57BL6NJ_G0016608	0.0498375395893388	0.567298509902287	0.738635279837783	1.167683424	Col4a3
MGP_C57BL6NJ_G0022810	0.0497857304743111	0.567024890948487	7.443484081	11.26470681	Krt8
MGP_C57BL6NJ_G0026909	0.0473667134317535	0.566462912400922	3.938727998	6.045584799	Il1b
MGP_C57BL6NJ_G0025289	0.0470367336009307	0.564947812662114	2.72398332	4.196949696	Ms4a1
MGP_C57BL6NJ_G0031709	0.0477468200713199	0.564650419100028	3.71795031	5.751973666	Cd4
MGP_C57BL6NJ_G0023659	0.046015494125371	0.563678498501976	0.897613263546552	1.394085238	Zfp945
MGP_C57BL6NJ_G0021413	0.0451217814553996	0.563449024330755	2.935342743	4.599665936	Kcnk5
MGP_C57BL6NJ_G0026193	0.0451230476172696	0.562699911045897	1.047232302	1.622080605	Fign
MGP_C57BL6NJ_G0030591	0.0472287402304646	0.561492798105223	4.566069741	7.050465128	Lat2
MGP_C57BL6NJ_G0027195	0.0475201550593279	0.560733859119115	1.84205658	2.848032485	Sla2
MGP_C57BL6NJ_G0016923	0.0477697448667606	0.559255000116308	2.844251438	4.309909919	Elf3
MGP_C57BL6NJ_G0021084	0.0468482609389825	0.559121538196421	0.739326053870828	1.140048296	Zfp712
MGP_C57BL6NJ_G0036105	0.0477873820102241	0.55841046869116	18.21418737	27.40760565	Timp1
MGP_C57BL6NJ_G0016025	0.0485883897593723	0.556184296355164	0.342232511993803	0.549479614431512	9130019P16Rik
MGP_C57BL6NJ_G0019765	0.0450900733277166	0.555292786135126	7.701453261	11.66374441	Cd300lf
MGP_C57BL6NJ_G0018276	0.0477916254569122	0.555138298158738	3.83759751	6.027646757	Mmp19
MGP_C57BL6NJ_G0019399	0.0482424892299168	0.554098363847319	1.328142269	2.106306884	Hoxb4
MGP_C57BL6NJ_G0031727	0.0453735629788131	0.553774598357729	1.48573423	2.327499097	Cd27
MGP_C57BL6NJ_G0023520	0.0459669522351477	0.553210908240425	12.46071894	19.19623914	Nox3
MGP_C57BL6NJ_G0027694	0.047099698927059	0.547130423409158	1.702624884	2.598504273	Veph1
MGP_C57BL6NJ_G0017447	0.0491303661980471	0.546682851505636	3.463625921	5.377768368	Slc35d3
MGP_C57BL6NJ_G0000297	0.0476242094945234	0.54508171398756	5.08263398	7.900482034
MGP_C57BL6NJ_G0030315	0.0464622888121763	0.542652706678966	7.475080276	11.60484892	P2rx2
MGP_C57BL6NJ_G0019232	0.0451939773075547	0.542598750646301	8.915144237	13.49565129	Slfn1
MGP_C57BL6NJ_G0031999	0.0484027707990182	0.541756040066065	0.916264474230486	1.44890747
MGP_C57BL6NJ_G0034271	0.0483681983254707	0.541710125876277	2.928943155	4.456725152	Hsh2d
MGP_C57BL6NJ_G0011080	0.0468410504318854	0.541164353340985	2.557295499	4.016960137
MGP_C57BL6NJ_G0020254	0.0465393605053648	0.540796219125004	27.34612767	41.60751691
MGP_C57BL6NJ_G0020915	0.0485765808054924	0.538682837869557	2.157480112	3.299555674	Susd3
MGP_C57BL6NJ_G0016253	0.048407341493597	0.536467199351836	0.65386855187172	1.008160739	Pi15
MGP_C57BL6NJ_G0035873	0.0469512208195535	0.536087428665185	2.278376211	3.467458131	Stac
MGP_C57BL6NJ_G0020832	0.0465555352894828	0.534885784708638	9.00656938	13.83516535	Psmg4
MGP_C57BL6NJ_G0028865	0.0474667317967026	0.533921553046137	1.663729522	2.55357464	Elavl2
MGP_C57BL6NJ_G0021774	0.0461951125706563	0.533737226565226	5.42534535	8.180557011	Nfatc4
MGP_C57BL6NJ_G0004003	0.0491292356577663	0.532972289893782	1.300237589	2.010811117	Gm12454
MGP_C57BL6NJ_G0017004	0.0471479083878079	0.531648076784717	5.595965161	8.37906978	Rnasel
MGP_C57BL6NJ_G0019987	0.0474739800424299	0.53128878412735	1.081964449	1.715688716	Kcns3
MGP_C57BL6NJ_G0023850	0.0479163011504897	0.531110647899623	1.618218083	2.591648362	Lhfpl5
MGP_C57BL6NJ_G0023401	0.0452289358180246	0.531077413823908	6.338454257	9.545010595	Cldn8
MGP_C57BL6NJ_G0015876	0.0488246911305865	0.529694912700742	1.10401835	1.719248264	5430405H02Rik
MGP_C57BL6NJ_G0016755	0.0491306057662096	0.528006442287542	1.775897526	2.665327955	Slco4c1
MGP_C57BL6NJ_G0035046	0.0489197754437382	0.526059464760716	1.357170526	2.070712097	Chek1
MGP_C57BL6NJ_G0003781	0.0485474053601516	0.5259452055658	2.305761322	3.519320678	Gm14198
MGP_C57BL6NJ_G0024016	0.0463882197723503	0.525607935863483	11.40080701	17.24115493	G6b
MGP_C57BL6NJ_G0025825	0.04709926367438	0.523463319394654	1.947440726	2.929439257	Il1rn
MGP_C57BL6NJ_G0034923	0.0492215879430349	0.522718498955761	4.555167318	6.812066028	S1pr2
MGP_C57BL6NJ_G0031007	0.0482221172392083	0.522350473843002	13.88790126	21.02663764	Slc13a4
MGP_C57BL6NJ_G0022115	0.0470214054948505	0.521153955337238	2.234632615	3.35872151	Ranbp3l
MGP_C57BL6NJ_G0006556	0.0470646329231832	0.52078079969798	0.624909716973939	0.963281960986201	AI427809
MGP_C57BL6NJ_G0024368	0.0463442217126652	0.519329058972808	9.445299198	14.03115631	Adgre1
MGP_C57BL6NJ_G0018374	0.0488223593107583	0.518694619638993	1.556960991	2.308940653	Osm
MGP_C57BL6NJ_G0024303	0.049125004664042	0.51836142565187	1.871175638	2.800235515	Adgre4
MGP_C57BL6NJ_G0016796	0.0475884783679056	0.517230854978739	1.060744061	1.603509271	Tfcp2l1
MGP_C57BL6NJ_G0022310	0.0452565411137009	0.517220662338285	3.959278353	5.941685112	Tmem71
MGP_C57BL6NJ_G0020265	0.048042784558274	0.516865408364375	7.037305851	10.75130108
MGP_C57BL6NJ_G0036498	0.0462363536782169	0.516389263205973	1.614807948	2.404861022	Atp7a
MGP_C57BL6NJ_G0017139	0.0498358809459711	0.515850413620661	9.607873337	14.29796736	Fcrla
MGP_C57BL6NJ_G0023506	0.045689435400597	0.515709699011175	5.592706793	8.407457758	Bace2
MGP_C57BL6NJ_G0023473	0.0499913800494711	0.515616440756306	5.644894007	8.392839954	Kcne1
MGP_C57BL6NJ_G0026317	0.0480511635021398	0.513692404958953	3.35442598	5.032923469
MGP_C57BL6NJ_G0025703	0.049819873354692	0.511653144790796	1.1201799	1.753834957	Emx2
MGP_C57BL6NJ_G0020268	0.0491210044777272	0.511441349938644	3.563134894	5.307832109	Arg2
MGP_C57BL6NJ_G0017587	0.0469577262623248	0.510999171903504	0.88242667941416	1.32292788	Scml4
MGP_C57BL6NJ_G0015547	0.0475990242772408	0.510502494804811	1.48303869	2.228383514	Eldr
MGP_C57BL6NJ_G0031675	0.0493199875654624	0.510218042934128	4.579844389	6.893869519	Clec4a3
MGP_C57BL6NJ_G0022982	0.0489666601757294	0.50997086440104	0.412113968427839	0.632060540876398	Ypel1
MGP_C57BL6NJ_G0017723	0.0485794745085446	0.509520939726071	0.66667346677038	0.993695412388711	Rtkn2
MGP_C57BL6NJ_G0025298	0.0466480723386697	0.509305812474618	4.088070494	6.052283724	Ms4a6b
MGP_C57BL6NJ_G0032835	0.0470845286420296	0.508222608837543	7.172983669	10.57148584	Aldh1a3
MGP_C57BL6NJ_G0005982	0.0469304093592215	0.506617461140381	0.259339371549232	0.407472816083733	E330013P04Rik
MGP_C57BL6NJ_G0021954	0.0452913880392786	0.505366438931423	6.906812784	10.29754346	Dok2
MGP_C57BL6NJ_G0019324	0.0451653297877459	0.505279887123175	76.40761275	113.5184478	Gm525
MGP_C57BL6NJ_G0017205	0.0483864580474942	0.504616456865255	1.452216036	2.183990116	Fcer1a
MGP_C57BL6NJ_G0025030	0.0473126207045338	0.503212768681244	3.464403931	5.214039854	Cd226
MGP_C57BL6NJ_G0025455	0.0476013799883567	0.502617180777412	5.329643701	8.016351576	Asah2
MGP_C57BL6NJ_G0021232	0.0464991279974579	0.502573746901195	13.27635066	19.76449857	F2rl2
MGP_C57BL6NJ_G0023590	0.0494782641277819	0.501970056235468	3.038987122	4.41638536	Lnpep
MGP_C57BL6NJ_G0024071	0.046664316241922	0.501901684617144	12.21273445	18.10323209	Gm8909
MGP_C57BL6NJ_G0024302	0.0497771916979953	0.501762080424626	3.859642043	5.683601859	Pot1b
MGP_C57BL6NJ_G0016997	0.0452341038797305	0.501736000126269	2.21824837	3.266458353	Lamc2
MGP_C57BL6NJ_G0021864	0.0475536931439375	0.501360363312344	5.423110723	8.02620524	Blk
MGP_C57BL6NJ_G0029118	0.0458694680241499	0.501184546758987	4.839079953	7.166638291	Cldn19
MGP_C57BL6NJ_G0024789	0.048993337614643	0.497329900997629	1.389369777	2.083152217	Pou4f3
MGP_C57BL6NJ_G0030000	0.0477961878103385	0.497298012665379	0.945028176338309	1.405064002	Tlr6
MGP_C57BL6NJ_G0025452	0.0475218467659585	0.496472061578633	1.500938357	2.225704208	Prkg1
MGP_C57BL6NJ_G0029547	0.0490713149038344	0.496359634580132	0.7689956493002	1.150274791	Draxin
MGP_C57BL6NJ_G0034603	0.0488420565232381	0.496291569933209	0.783042845088878	1.163312961
MGP_C57BL6NJ_G0034265	0.0457011048398659	0.494687321216591	13.20559406	19.30311569	Cyp4f18
MGP_C57BL6NJ_G0028153	0.0490479663620562	0.493356508360454	26.34687594	38.47912914	Cd53
MGP_C57BL6NJ_G0020512	0.0484259987836133	0.492923905215796	9.680244043	14.10007585	Rcor1
MGP_C57BL6NJ_G0016395	0.0485592515422321	0.491525930631542	1.012138784	1.5010578	Stat4
MGP_C57BL6NJ_G0026921	0.0478204575271499	0.491150032017228	16.3123432	24.03265634	Cpxm1
MGP_C57BL6NJ_G0034824	0.0464963957045712	0.490740089568418	6.704439518	9.828432683	Birc3
MGP_C57BL6NJ_G0028034	0.0470552421559188	0.490527080831854	3.442537252	4.963664638	Fcgr1
MGP_C57BL6NJ_G0003360	0.0490743995606614	0.489614569362814	1.392037885	2.056840309	2410022M11Rik
MGP_C57BL6NJ_G0005726	0.0491134899120752	0.488028946182581	0.27829719909547	0.425238792182992
MGP_C57BL6NJ_G0028610	0.0468362019710455	0.487899085083649	5.787507087	8.668355123	Phf24
MGP_C57BL6NJ_G0017140	0.0462254907653165	0.487882258592193	7.701306079	11.17060393	Fcgr2b
MGP_C57BL6NJ_G0025294	0.0490879616804554	0.486793552463367	2.532846066	3.687014242	Ms4a4c
MGP_C57BL6NJ_G0022138	0.0470722450560136	0.486725289531057	1.280236532	1.923541479	Npr3
MGP_C57BL6NJ_G0016607	0.0499844110877008	0.485399237510934	0.93574439794469	1.363591965	Col4a4
MGP_C57BL6NJ_G0026871	0.0451289926044753	0.483556701966573	3.692041186	5.45881667	Itpripl1
MGP_C57BL6NJ_G0016382	0.0468472484342514	0.483056199372736	2.136996293	3.129931861	Gulp1
MGP_C57BL6NJ_G0033481	0.0485003752074893	0.482802526035387	12.52083528	18.18598159	Apobr
MGP_C57BL6NJ_G0034916	0.0459812263023652	0.481442677748734	7.279722974	10.86999196	Col5a3
MGP_C57BL6NJ_G0016754	0.047007865153545	0.481403655689828	0.90322803477327	1.308372454	St8sia4
MGP_C57BL6NJ_G0022222	0.0487661336857869	0.480561970734118	2.322203802	3.417132566	Dcstamp
MGP_C57BL6NJ_G0036746	0.0488632092385951	0.480199752248505	0.916651567968988	1.352626704	Fancb
MGP_C57BL6NJ_G0035599	0.0451717144621068	0.477963131562509	1.292629821	1.884716989	Nt5e
MGP_C57BL6NJ_G0025754	0.0497976572859672	0.477938324201989	16.5988746	24.50218201	Itih2
MGP_C57BL6NJ_G0021485	0.0451798461836665	0.477456287696467	6.80341762	9.920639564	Chdh
MGP_C57BL6NJ_G0030026	0.0480778691808126	0.477001155422759	0.571036714256829	0.838996200001907	Bend4
MGP_C57BL6NJ_G0016413	0.0471769821619211	0.476870512046691	14.57795849	21.07022313	Stk17b
MGP_C57BL6NJ_G0024031	0.0484826752156636	0.476773441640233	11.9881709	17.46589427	Lst1
MGP_C57BL6NJ_G0019440	0.049085218037237	0.47533413553219	10.6536735	15.39898029	Arl5c
MGP_C57BL6NJ_G0005199	0.0478002483156947	0.474601614123334	1.34106167	2.014753668	D730003I15Rik
MGP_C57BL6NJ_G0018981	0.0462713323267174	0.473941515856191	23.00575113	33.57568513	Alox12
MGP_C57BL6NJ_G0028271	0.0474344459421591	0.473052222538932	0.498282638994181	0.74228646242421	Ndst4
MGP_C57BL6NJ_G0029943	0.0469287809220974	0.47292607926287	1.028672358	1.486441714	Slc2a9
MGP_C57BL6NJ_G0021668	0.0483890684851193	0.472148069906848	6.582854735	9.551787031	Rnase6
MGP_C57BL6NJ_G0013755	0.0468954891867357	0.470879986461868	4.131270997	6.146985896
MGP_C57BL6NJ_G0016821	0.0468376319693257	0.470863055898815	8.099164499	11.81494706	Lypd1
MGP_C57BL6NJ_G0035222	0.0498315726823979	0.47058672840595	3.773283919	5.454254471	Amica1
MGP_C57BL6NJ_G0031141	0.0484985832262668	0.469826129776375	3.053896934	4.398166623	Gimap9
MGP_C57BL6NJ_G0023667	0.0472628658743016	0.468931105910623	8.047915098	11.5593815	Mmp25
MGP_C57BL6NJ_G0017414	0.0477161347140677	0.467225654282554	12.5785828	18.1351102	Stx11
MGP_C57BL6NJ_G0028809	0.0479051990756071	0.467097845006916	1.403355512	2.082344735	Frmd3
MGP_C57BL6NJ_G0025777	0.0466930915555448	0.467015806662777	12.16746868	17.3294352	Mrc1
MGP_C57BL6NJ_G0022164	0.0474260426747006	0.466506273849254	4.422777487	6.407575222	Fam105a
MGP_C57BL6NJ_G0003106	0.0490886478754954	0.466310613998939	0.617532880900076	0.928691046520778	9330160F10Rik
MGP_C57BL6NJ_G0027680	0.0491925614975907	0.466022521946383	4.087438978	5.907961639	Mme
MGP_C57BL6NJ_G0024692	0.047978490003116	0.465229131566993	7.670089846	10.85520084	Cd14
MGP_C57BL6NJ_G0020977	0.0456880697339594	0.464769906857719	8.46752334	12.14442908	Rgs14
MGP_C57BL6NJ_G0019759	0.0492132854371864	0.464583409117034	3.914752692	5.599938441	Cd300ld
MGP_C57BL6NJ_G0024273	0.0476213113123177	0.46417392958453	4.240184929	6.0453789	B430306N03Rik
MGP_C57BL6NJ_G0024269	0.0488947440733668	0.463875965177956	2.765726373	3.967921087	Trem1
MGP_C57BL6NJ_G0010634	0.0486150788413532	0.461995531692811	3.053470743	4.543240808
MGP_C57BL6NJ_G0014853	0.046932505222447	0.461669413476747	4.094065102	5.947043637
MGP_C57BL6NJ_G0029419	0.0490911287864575	0.461254848463836	3.59598545	5.310172314	Cda
MGP_C57BL6NJ_G0024953	0.0467341229148415	0.461052678956367	3.430869184	4.945589823	Rab27b
MGP_C57BL6NJ_G0029000	0.0471781304442568	0.460799177667099	1.891143201	2.777296671	Bend5
MGP_C57BL6NJ_G0027394	0.0496947996536528	0.460604701947177	0.6681748387075	0.959622022473586	Zfp831
MGP_C57BL6NJ_G0024020	0.0484392022579897	0.460553582029565	7.768251518	11.32277665	Ly6g6f
MGP_C57BL6NJ_G0033445	0.0480159440748088	0.460401957563614	0.827419437552431	1.200379657	Palb2
MGP_C57BL6NJ_G0020652	0.0481659361156955	0.459265482179721	3.766339869	5.360701839	Aoah
MGP_C57BL6NJ_G0034286	0.0490753186056208	0.458622908669148	4.499935237	6.590343727	F2rl3
MGP_C57BL6NJ_G0036206	0.0497726289727073	0.457497292793819	2.9155163	4.179227042	Stk26
MGP_C57BL6NJ_G0024965	0.0464783787533798	0.456987211344621	7.095431519	10.22101402	Mapk4
MGP_C57BL6NJ_G0025292	0.0486248978866309	0.456957110988428	2.075801829	3.012610304	Ms4a7
MGP_C57BL6NJ_G0027587	0.0485730409660889	0.456757227785683	0.890742998384588	1.308701087	Bbs12
MGP_C57BL6NJ_G0022356	0.0479492797154527	0.456608817192542	16.15248284	22.79462866	Ly6g
MGP_C57BL6NJ_G0017209	0.0469761918173378	0.456309702755064	3.149169687	4.496018355	Aim2
MGP_C57BL6NJ_G0021955	0.0468530832529194	0.455892804501529	3.870938895	5.55372793	Gfra2
MGP_C57BL6NJ_G0029057	0.0475184812702478	0.455634594758584	4.535293038	6.532922864	Tesk2
MGP_C57BL6NJ_G0017571	0.0457251182095206	0.45495046814291	8.382558601	12.02438771	Mical1
MGP_C57BL6NJ_G0025557	0.0472117530622551	0.453459881684402	14.71328275	21.27748253	Sfrp5
MGP_C57BL6NJ_G0016254	0.0481459335780028	0.453449163709235	1.883121942	2.729981678	Crispld1
MGP_C57BL6NJ_G0032499	0.0470515107112244	0.453308611490572	6.557320295	9.306633043	Cd22
MGP_C57BL6NJ_G0025129	0.0474745765185361	0.452821449972924	6.246476551	8.871168415	Ap5b1
MGP_C57BL6NJ_G0018077	0.046630224062175	0.45260627558827	17.8448839	25.69330348	Epyc
MGP_C57BL6NJ_G0029970	0.0477341300429055	0.45246901134362	0.733599992175262	1.054116029	5730480H06Rik
MGP_C57BL6NJ_G0033192	0.049022360939769	0.451964667075232	2.635764963	3.769538211
MGP_C57BL6NJ_G0029299	0.0468290176795501	0.451500945106497	4.839239971	6.92354564	Ptafr
MGP_C57BL6NJ_G0031433	0.0471797282095072	0.451261942296028	32.3147718	46.43423523	Gp9
MGP_C57BL6NJ_G0028468	0.0488638077075213	0.45097075809233	2.721366956	3.899494466	Gem
MGP_C57BL6NJ_G0028235	0.0477367619534932	0.450237361479329	3.916179887	5.539351559	Frrs1
MGP_C57BL6NJ_G0025849	0.0479622806129248	0.449901356115194	8.759773441	12.64153739	Tmem203
MGP_C57BL6NJ_G0036566	0.0470977462971494	0.449873932101551	9.712778578	13.77390337	Btk
MGP_C57BL6NJ_G0029173	0.0489881880833009	0.44957284751036	1.775433339	2.600473221	Pou3f1
MGP_C57BL6NJ_G0016806	0.0489513482559181	0.448754060916311	8.997943331	12.98360402	Tmem37
MGP_C57BL6NJ_G0023293	0.0450394615046817	0.44861605440748	6.718330895	9.657224655	Alcam
MGP_C57BL6NJ_G0025826	0.0453117149053333	0.448402356012925	3.693982925	5.225516034	Psd4
MGP_C57BL6NJ_G0021276	0.048261729408031	0.448071026803596	7.680366684	10.94826177	Ccdc125
MGP_C57BL6NJ_G0034029	0.0474713304256882	0.448042217247554	5.2393796	7.479216849	Ppp1r3b
MGP_C57BL6NJ_G0029969	0.0450395754991084	0.447549530955022	2.794629667	3.966665364	Slit2
MGP_C57BL6NJ_G0028139	0.0483525537393239	0.446620240278238	8.897073315	12.56518199	I830077J02Rik
MGP_C57BL6NJ_G0020650	0.0484267225144777	0.44552733869397	2.805803614	3.990566976	Gpr141
MGP_C57BL6NJ_G0019252	0.0459280711977851	0.445103461933203	60.4950183	85.23200953	Wfdc21
MGP_C57BL6NJ_G0036754	0.0468550218088538	0.444835641800597	1.078334388	1.564031843	Tceanc
MGP_C57BL6NJ_G0021992	0.0469281509905309	0.444703664253474	5.625933654	7.983982934	Epsti1
MGP_C57BL6NJ_G0023052	0.0466568559765531	0.444256749905776	13.27636689	18.94067214	Klhl6
MGP_C57BL6NJ_G0018108	0.0490335700032765	0.442279177546244	2.15920031	3.038049234	Ptprq
MGP_C57BL6NJ_G0029371	0.0468366383775616	0.43999863164526	3.228072034	4.518015087	Ifnlr1
MGP_C57BL6NJ_G0033807	0.0457314041610954	0.439825720789397	21.35047072	29.85294337	Mcemp1
MGP_C57BL6NJ_G0027210	0.0469909176556618	0.439749101949948	20.21648782	29.04804597	Vstm2l
MGP_C57BL6NJ_G0035928	0.0499492004026669	0.43933898130116	13.83466045	20.54880013	Xirp1
MGP_C57BL6NJ_G0032979	0.0494785638622158	0.43833258837003	15.88502908	22.87863965	Prss23
MGP_C57BL6NJ_G0036122	0.0490740237727556	0.438164127433631	4.450258189	6.258539162	Il13ra1
MGP_C57BL6NJ_G0016330	0.047553994118156	0.437720796806442	0.864886768910503	1.228549472	Mgat4a
MGP_C57BL6NJ_G0024270	0.0473598703174875	0.437644278568636	12.79675285	17.87680787	Trem3
MGP_C57BL6NJ_G0025511	0.0474768305605225	0.435522358966034	2.107976525	2.93546668	Hells
MGP_C57BL6NJ_G0036136	0.0467696101860725	0.435489673951109	18.12802504	26.05013478	Rpl39
MGP_C57BL6NJ_G0030048	0.0455798153088788	0.434628549056771	5.396907288	7.686464533	Tec
MGP_C57BL6NJ_G0018490	0.0488130183378729	0.434305350799847	1.49045403	2.106868253	Fancl
MGP_C57BL6NJ_G0019726	0.0479938203671654	0.433348293966075	9.85534468	14.00061526	Slc16a6
MGP_C57BL6NJ_G0025381	0.0454359535442628	0.432585800100775	5.886538842	8.263471147	Gcnt1
MGP_C57BL6NJ_G0028128	0.0461050421325838	0.432087186536246	6.563705882	9.254095756	Capza1
MGP_C57BL6NJ_G0020998	0.0466005893366043	0.43169546504227	8.639911257	12.04544263	Tifab
MGP_C57BL6NJ_G0031979	0.0469521553219531	0.431673250912258	2.011173549	2.830509036	Lair1
MGP_C57BL6NJ_G0030905	0.0451369495388932	0.431609733561774	5.75765414	8.17061821	Cav2
MGP_C57BL6NJ_G0022449	0.046603794524278	0.431584023402307	16.790177	23.47298501
MGP_C57BL6NJ_G0024032	0.0489220385403373	0.431430259098336	8.087716627	11.24973201	Ltb
MGP_C57BL6NJ_G0031691	0.0490592743241831	0.430831832450569	1.803644114	2.526784657	C1rl
MGP_C57BL6NJ_G0030609	0.0459189125359792	0.430147531060321	15.98313103	22.78292171	Fzd9
MGP_C57BL6NJ_G0033435	0.0451673139633578	0.429271497298522	9.878873852	13.86312554	Otoa
MGP_C57BL6NJ_G0032167	0.0474371165791143	0.427947895008744	4.229952593	6.012014694	Ptgir
MGP_C57BL6NJ_G0035536	0.0471425173629406	0.42790552021331	3.556942411	5.029505006	Bmp5
MGP_C57BL6NJ_G0022072	0.0474785469194815	0.427288755507789	1.833653673	2.604891194	Gpr183
MGP_C57BL6NJ_G0021773	0.0486951526104784	0.426886200648495	5.386061027	7.52773961	Ripk3
MGP_C57BL6NJ_G0024553	0.0489890577116756	0.425638863920398	0.46916907931551	0.672658040611231	Greb1l
MGP_C57BL6NJ_G0033195	0.0490841642055585	0.425368197953733	1.626406361	2.245198379
MGP_C57BL6NJ_G0018720	0.0468825758897727	0.425019599027603	11.54188397	16.37323834
MGP_C57BL6NJ_G0041112	0.0473294707351137	0.424526689645787	5.102433753	7.165391063
MGP_C57BL6NJ_G0020814	0.0468526217833842	0.423799566814645	27.68399253	38.47398375	Serpinb1a
MGP_C57BL6NJ_G0017658	0.0488353281049119	0.422981144363471	40.30432127	56.78541233	Ddit4
MGP_C57BL6NJ_G0018434	0.0491032205618546	0.422620729372068	0.859460103087009	1.184074997	Abca13
MGP_C57BL6NJ_G0033463	0.0472795945076475	0.422574522746011	4.361109997	6.055706398	Il21r
MGP_C57BL6NJ_G0026217	0.0488919289040405	0.422267003518117	2.757759107	3.811029079	Dhrs9
MGP_C57BL6NJ_G0028317	0.0483929093766574	0.421956056025673	1.925258004	2.750010917	Bdh2
MGP_C57BL6NJ_G0017042	0.0467082124017408	0.421892110542289	4.036516974	5.648750273	4930523C07Rik
MGP_C57BL6NJ_G0035936	0.0455484257579484	0.4213619654338	10.3002511	14.65695402	Entpd3
MGP_C57BL6NJ_G0019039	0.0496649582559058	0.421299925751415	9.030050398	12.6400753	P2rx1
MGP_C57BL6NJ_G0030249	0.0485268000617105	0.421012380158042	1.670040533	2.350834221	Abcg3
MGP_C57BL6NJ_G0010161	0.0488747391533222	0.42047847019593	1.902742685	2.641320511	Atp10d
MGP_C57BL6NJ_G0034783	0.0483883490278838	0.420346097789528	0.782353864680359	1.122418336	BC021891
MGP_C57BL6NJ_G0022571	0.0487835689949141	0.420233362474049	4.89282975	6.999914405	A4galt
MGP_C57BL6NJ_G0025029	0.0490035654424662	0.420147650689731	1.095930067	1.536845969	Rttn
MGP_C57BL6NJ_G0022312	0.0490928816712584	0.419953460707428	1.379428909	1.936468713	Tg
MGP_C57BL6NJ_G0034494	0.0478792079634233	0.41957321530016	21.19036112	29.58589451	Cdh11
MGP_C57BL6NJ_G0029771	0.0460010150869032	0.419415218806612	18.63273583	26.32049434	Asic3
MGP_C57BL6NJ_G0030042	0.0484251706703336	0.418336646065233	0.915951629114256	1.283693833	Corin
MGP_C57BL6NJ_G0022367	0.0458748150330945	0.417841371799392	15.53959991	21.72202756	Gsdmd
MGP_C57BL6NJ_G0018372	0.0451733887984268	0.41769520838975	6.987870362	9.816743738	Tbc1d10a
MGP_C57BL6NJ_G0017759	0.0485355643630599	0.416790055488853	2.651037159	3.781796505	Gstt3
MGP_C57BL6NJ_G0018120	0.0458863172124394	0.415824601117346	13.49471898	18.81744115	Phlda1
MGP_C57BL6NJ_G0017142	0.0467554318232047	0.415267353045429	34.1473197	47.23085279	Fcgr3
MGP_C57BL6NJ_G0016540	0.0477372900075094	0.414657679857505	9.109005951	12.63529259	Slc11a1
MGP_C57BL6NJ_G0016387	0.0460516577033184	0.414515793797755	9.080031111	12.63759435	Slc40a1
MGP_C57BL6NJ_G0028334	0.0464086740852706	0.414178607487025	8.125212129	11.27761376	Dapp1
MGP_C57BL6NJ_G0019605	0.0450281964828637	0.413966256387114	112.8430099	158.4388477	Sost
MGP_C57BL6NJ_G0016093	0.049007845454084	0.413585461600089	4.478941011	6.360784556	B230206H07Rik
MGP_C57BL6NJ_G0023127	0.0476128628227133	0.413376821949113	24.5280373	34.24100958	Gp5
MGP_C57BL6NJ_G0016735	0.0484101022283389	0.41289809914103	1.274084442	1.752567551	Pask
MGP_C57BL6NJ_G0030838	0.0451102869690176	0.41144795316119	68.89680243	94.98433019	Alox5ap
MGP_C57BL6NJ_G0020568	0.046604427117205	0.410939737914492	6.924280171	9.510425174	Ncapg2
MGP_C57BL6NJ_G0016531	0.047841979714676	0.410893673292956	6.49377278	9.115814769	Rufy4
MGP_C57BL6NJ_G0034010	0.0491126455964047	0.410578698439359	3.715981263	5.185973909	Nrg1
MGP_C57BL6NJ_G0028682	0.0477114402024781	0.410569874241812	2.847635608	3.936255402	Tbc1d2
MGP_C57BL6NJ_G0021979	0.0489993895837223	0.410280402413879	5.442232482	7.492915484	Slc25a30
MGP_C57BL6NJ_G0005543	0.0459191654840954	0.409966661825601	9.006158507	12.57814193
MGP_C57BL6NJ_G0032319	0.0479554940615938	0.409151509071755	1.604623956	2.233911851	B3gnt8
MGP_C57BL6NJ_G0029475	0.0452323192304697	0.408104165111956	7.685780738	10.64903719	Fblim1
MGP_C57BL6NJ_G0028121	0.0473975190556791	0.407985768293206	3.27269917	4.58844599	Magi3
MGP_C57BL6NJ_G0033469	0.0487512543503403	0.407849114101481	5.02864973	6.98949045	Lat
MGP_C57BL6NJ_G0024611	0.0474132032388784	0.407736076661799	4.48865003	6.296194708	Mocos
MGP_C57BL6NJ_G0002505	0.0483919792267462	0.407485450805519	3.414645925	4.736097643
MGP_C57BL6NJ_G0017718	0.0470024061966218	0.407368419945085	14.05174074	19.79244365
MGP_C57BL6NJ_G0017766	0.0483834373386089	0.405691101289823	4.82484521	6.706174272	Mmp11
MGP_C57BL6NJ_G0031020	0.0477511102123203	0.405451097364806	1.521723797	2.107566651	Zc3hav1l
MGP_C57BL6NJ_G0025537	0.0481655391304865	0.404544724013489	15.5039002	21.29294003	Pik3ap1
MGP_C57BL6NJ_G0025473	0.0466531664840166	0.404376859663247	18.22225202	25.33524812	Lipa
MGP_C57BL6NJ_G0024459	0.0491145951600035	0.404260269584078	6.159471519	8.580311663	Galm
MGP_C57BL6NJ_G0022157	0.0461303516401428	0.404121773793121	24.45732864	34.14380096	Fam134b
MGP_C57BL6NJ_G0034457	0.0497743171786721	0.403609393926349	3.147062691	4.312918732	Nlrc5
MGP_C57BL6NJ_G0034925	0.0471830306730943	0.403502228169806	11.92093638	16.38819415	Icam1
MGP_C57BL6NJ_G0032277	0.0476419164181877	0.403455548471251	12.0343564	16.40995036	Plaur
MGP_C57BL6NJ_G0016770	0.0476362058098772	0.402320457205578	3.969505246	5.493562897	Bcl2
MGP_C57BL6NJ_G0022218	0.0483929959121072	0.401924188808518	7.210809925	9.899783851	Cthrc1
MGP_C57BL6NJ_G0019601	0.0486083282068817	0.401863244920744	7.549354541	10.52236999	Arl4d
MGP_C57BL6NJ_G0026187	0.0498674312279576	0.401846542572197	4.545289963	6.271368226	Dpp4
MGP_C57BL6NJ_G0021268	0.0489054940801738	0.401396339848647	2.619014508	3.564088633	Naip2
MGP_C57BL6NJ_G0027338	0.0486085160083486	0.399907783434221	9.283478841	12.83369147	Snai1
MGP_C57BL6NJ_G0036982	0.0491319249114169	0.399504975852691	3.414694258	4.735318865
MGP_C57BL6NJ_G0016310	0.0497474945907047	0.398667949777641	9.123497642	12.46654332	Neurl3
MGP_C57BL6NJ_G0022772	0.0499399726309422	0.398161565775826	41.92951895	57.5100785	Bin2
MGP_C57BL6NJ_G0023503	0.0470159300988756	0.397990536658839	18.46897307	25.09766473	Itgb2l
MGP_C57BL6NJ_G0020834	0.0471902302700926	0.397959767744948	5.948583518	8.286644156	Pxdc1
MGP_C57BL6NJ_G0031592	0.0486468638286536	0.397508548413566	8.143699772	11.15629003	Tmem40
MGP_C57BL6NJ_G0021987	0.04902880606724	0.39663013117785	2.907371434	4.024002489	Lacc1
MGP_C57BL6NJ_G0031483	0.0488702792048259	0.396509996294344	10.39773883	14.63229108	Fbln2
MGP_C57BL6NJ_G0017319	0.0477594949565419	0.396448862284072	6.427412197	8.895015026	Tgfb2
MGP_C57BL6NJ_G0031974	0.0477691528998134	0.39618226217587	7.328427732	10.02035606
MGP_C57BL6NJ_G0023246	0.0488945900107337	0.395694139347734	1.901981234	2.641901644	Gramd1c
MGP_C57BL6NJ_G0032551	0.0469703663992163	0.395229154652274	3.962959469	5.518390218	Faap24
MGP_C57BL6NJ_G0019631	0.0468512759915127	0.394938331303968	5.517403251	7.582330551	Fzd2
MGP_C57BL6NJ_G0017328	0.0470308811384524	0.394678062171215	3.458321855	4.679271395	Cenpf
MGP_C57BL6NJ_G0018824	0.049068541449842	0.39391087943566	4.747348055	6.545601659	Tnfrsf13b
MGP_C57BL6NJ_G0028358	0.0491269036426204	0.393871544946472	7.47455005	10.29603475	Gbp2
MGP_C57BL6NJ_G0034211	0.0486412232989542	0.39384751781054	11.1850781	15.31304304	Lrrc25
MGP_C57BL6NJ_G0017432	0.0495940278299769	0.393514872234368	21.83684697	30.30761358	Abracl
MGP_C57BL6NJ_G0022860	0.0475315967338972	0.391776085739634	42.14967084	59.57414185	Ppp1r1a
MGP_C57BL6NJ_G0033885	0.0481141612290069	0.391596320721213	3.093094723	4.290677465	Tdrp
MGP_C57BL6NJ_G0021474	0.0483990098348307	0.391035966857148	1.712201919	2.369896214	Il17rd
MGP_C57BL6NJ_G0035765	0.0493833087779177	0.391035905126374	3.992908024	5.499348967	Mst1r
MGP_C57BL6NJ_G0027476	0.0497705032822903	0.39076503246744	4.961219315	6.806394684	Fabp5
MGP_C57BL6NJ_G0022722	0.0493596353780418	0.390691100342729	4.803238759	6.533370861	Ddn
MGP_C57BL6NJ_G0016758	0.0470738672027151	0.389182770088061	2.40978353	3.306600425	Ppip5k2
MGP_C57BL6NJ_G0023219	0.0469276284634399	0.388174878231029	7.847914631	10.69657084	Lrrc58
MGP_C57BL6NJ_G0029092	0.048761069783107	0.387848553758072	11.58468169	15.90654134	Mpl
MGP_C57BL6NJ_G0034540	0.0491157469281466	0.387502739025042	43.50066208	61.77902168	Tppp3
MGP_C57BL6NJ_G0033659	0.0490186097026727	0.386968583133475	4.983650434	6.951148943	Paox
MGP_C57BL6NJ_G0017214	0.049564130599451	0.386792652615953	5.063718279	6.878438222	Ifi204
MGP_C57BL6NJ_G0017537	0.0486145574893544	0.386099760156178	3.912941232	5.385197583	Nt5dc1
MGP_C57BL6NJ_G0028261	0.045143400454035	0.386008250229241	2.977590835	4.086222426
MGP_C57BL6NJ_G0034829	0.0484472751872287	0.385953424463272	3.143914693	4.359133748	Trpc6
MGP_C57BL6NJ_G0022011	0.0474094329991411	0.385764815311918	4.837980402	6.588465665	Diaph3
MGP_C57BL6NJ_G0029819	0.0469023651556659	0.385709185533976	4.500253974	6.10738572	Otof
MGP_C57BL6NJ_G0019384	0.0468760943724114	0.385517403654284	5.766430971	7.985398994	Gngt2
MGP_C57BL6NJ_G0036288	0.0465878965290375	0.384252229939908	3.842731549	5.242010761	Prrg3
MGP_C57BL6NJ_G0018876	0.048719755928466	0.384080232692109	2.28479722	3.136335582	Sco1
MGP_C57BL6NJ_G0027410	0.0485445051125375	0.383519796535529	8.655657502	11.78673179	Lama5
MGP_C57BL6NJ_G0016855	0.0456198788720408	0.383457082712755	13.3071033	18.06314752	Rassf5
MGP_C57BL6NJ_G0022654	0.047768494629515	0.382989414242622	3.11489392	4.2837885	Cpne8
MGP_C57BL6NJ_G0026308	0.0468511396938945	0.382415115963453	2.864959108	3.969238347	Zfp804a
MGP_C57BL6NJ_G0025559	0.0468847540388638	0.38076090630616	9.011078343	12.57243582	Crtac1
MGP_C57BL6NJ_G0025187	0.0456909758910531	0.380459236450478	16.32583809	22.24576644	Plcb3
MGP_C57BL6NJ_G0028750	0.0484467844778541	0.379946047928753	5.081084602	6.909993475	Ptgr1
MGP_C57BL6NJ_G0027340	0.0469714224218488	0.379770434864149	17.43745999	23.92547453
MGP_C57BL6NJ_G0027260	0.0484770663928507	0.379106535920926	5.011747892	6.83611932	Kcns1
MGP_C57BL6NJ_G0022933	0.048615239593361	0.379082425095132	27.62259138	37.42073766	Litaf
MGP_C57BL6NJ_G0018034	0.0488688800599534	0.378933671201761	3.465012013	4.691051471	Gas2l3
MGP_C57BL6NJ_G0024874	0.0472630362619038	0.378087824494793	13.58797795	18.53539277	Smim3
MGP_C57BL6NJ_G0017662	0.0476640677506638	0.37667433541363	6.190281399	8.373330206	Chst3
MGP_C57BL6NJ_G0022685	0.0476238299890255	0.376415223056333	5.363285804	7.361208127	Pced1b
MGP_C57BL6NJ_G0030882	0.0471347597371515	0.375709984792129	8.919889444	12.16688632	C1galt1
MGP_C57BL6NJ_G0019275	0.0474126350672261	0.375663036925629	17.18326796	23.32962828	Tbx2
MGP_C57BL6NJ_G0030428	0.0468483645740815	0.375530705784799	3.157228794	4.341632675	Tbx3
MGP_C57BL6NJ_G0020286	0.0463332719510483	0.375499658548683	15.44669661	20.85988698	Smoc1
MGP_C57BL6NJ_G0016867	0.0491238500720357	0.375222478783161	3.65807216	5.04560552	Slc45a3
MGP_C57BL6NJ_G0021962	0.0491079785648563	0.374546360991441	2.252836988	3.062068086	Lpar6
MGP_C57BL6NJ_G0021342	0.0490278006802533	0.373800707459679	7.218896997	9.800245611	Fst
MGP_C57BL6NJ_G0030087	0.0499228190282146	0.373582717267868	4.54956264	6.124996516	Rest
MGP_C57BL6NJ_G0030766	0.0461949655633977	0.373087752581952	6.210446131	8.33258982	Cyth3
MGP_C57BL6NJ_G0033764	0.0488643174289882	0.372159713306508	4.210414628	5.712331942	Kcnq1
MGP_C57BL6NJ_G0027463	0.0459838128849958	0.372114112275954	3.035692255	4.111496526	Zfhx4
MGP_C57BL6NJ_G0033485	0.0462152744462787	0.371886478572288	23.4563023	31.99518682	Sult1a1
MGP_C57BL6NJ_G0023968	0.0451293261677408	0.371471353788191	10.67792245	14.37895672	Tap1
MGP_C57BL6NJ_G0032783	0.0469143677941467	0.371469164648008	9.066317501	12.36172951	Htatip2
MGP_C57BL6NJ_G0034690	0.0474841482284908	0.370574900518204	13.48727964	18.15807161	Crispld2
MGP_C57BL6NJ_G0031920	0.0474274010494502	0.370408472471619	16.37863617	22.02068343	Lrmp
MGP_C57BL6NJ_G0022314	0.0464502299129126	0.370306334338402	10.86750712	14.63516819	Wisp1
MGP_C57BL6NJ_G0021340	0.0486991699926334	0.370302832703469	6.754287733	9.087475343	Arl15
MGP_C57BL6NJ_G0022670	0.048899265214301	0.370118275529587	3.768566427	5.038759723	Irak4
MGP_C57BL6NJ_G0031266	0.0485403895839979	0.370066168548597	2.079615606	2.782150487	Hpgds
MGP_C57BL6NJ_G0016365	0.0483633507396527	0.369355822068734	6.173684198	8.328867826	Pou3f3
MGP_C57BL6NJ_G0017956	0.0490630318577715	0.369321762768147	8.517537056	11.4294409	S1pr4
MGP_C57BL6NJ_G0025482	0.0477335495800238	0.369040495970001	2.985049908	4.023635563	Kif20b
MGP_C57BL6NJ_G0018122	0.048379392359671	0.367612622337673	14.608891	19.47491126	Glipr1
MGP_C57BL6NJ_G0029746	0.0471664907842165	0.367354503871144	9.37530521	12.65582714	Fgl2
MGP_C57BL6NJ_G0017818	0.0476603112129442	0.367013700354642	46.15342695	62.31030303	Cstb
MGP_C57BL6NJ_G0030662	0.0487540104371195	0.366951441168334	3.971639661	5.331788282	Tfr2
MGP_C57BL6NJ_G0035872	0.0497665061406373	0.366525305292981	1.674211337	2.293765402	Dclk3
MGP_C57BL6NJ_G0000009	0.0490881856929399	0.366444669700654	16.63195783	22.2093396	Ighd
MGP_C57BL6NJ_G0030021	0.0472756099570947	0.365213696348005	73.53001555	100.7397217	Uchl1
MGP_C57BL6NJ_G0033380	0.0486858771867933	0.364614486491884	3.816842458	5.212963185	Insc
MGP_C57BL6NJ_G0029433	0.046992047348166	0.364486170596371	5.893161004	7.947044661	Tmco4
MGP_C57BL6NJ_G0033564	0.0453580565277342	0.364404738028807	8.918585227	11.96270321
MGP_C57BL6NJ_G0028756	0.0468845008135702	0.3642199457123	4.742923268	6.372712038	Susd1
MGP_C57BL6NJ_G0030473	0.0471635103582871	0.36325398693954	18.79597528	25.01668865	Hvcn1
MGP_C57BL6NJ_G0023821	0.0490792130567841	0.361943342948216	8.710479184	11.62295051	Itpr3
MGP_C57BL6NJ_G0025839	0.047425106077759	0.36105684297664	10.46670705	14.0134545	Tor4a
MGP_C57BL6NJ_G0028800	0.0491302159141868	0.360974032937205	2.56525464	3.446722412	Tlr4
MGP_C57BL6NJ_G0036272	0.047491986724802	0.360898113302102	5.409024415	7.224296238	Fmr1
MGP_C57BL6NJ_G0020534	0.0486503942584166	0.360849460734809	3.569697291	4.892168278	Aspg
MGP_C57BL6NJ_G0026189	0.0466803654235199	0.360819266142964	11.80120794	15.78437717	Fap
MGP_C57BL6NJ_G0025930	0.0452539075365532	0.360608707384084	5.799997016	7.822535883	Vav2
MGP_C57BL6NJ_G0019829	0.0488247841544867	0.360348254968143	2.179551885	2.921211891	St6galnac2
MGP_C57BL6NJ_G0031348	0.0474876305397456	0.360031819850149	14.30702489	19.18772721	Dok1
MGP_C57BL6NJ_G0025417	0.0469734672161245	0.358904347522786	15.48044384	20.58615298	Dock8
MGP_C57BL6NJ_G0016350	0.0465643934393275	0.35888279184462	15.15287185	20.21504662	Rnf149
MGP_C57BL6NJ_G0028788	0.0489073543895184	0.358662459151665	20.5481718	27.30166812	Akna
MGP_C57BL6NJ_G0033632	0.0452472637165728	0.357853145269279	5.711595859	7.679793725	Ebf3
MGP_C57BL6NJ_G0035052	0.0468511979886023	0.357637892720602	9.560345323	12.78107892	Slc37a2
MGP_C57BL6NJ_G0034303	0.048438135378728	0.356706568292978	4.039193282	5.422451109	Slc10a7
MGP_C57BL6NJ_G0026011	0.0459355250414414	0.356526165362523	6.589107311	8.866839017	Lamc3
MGP_C57BL6NJ_G0029529	0.0463338506120351	0.356496350729605	14.9986051	19.90562109	Tnfrsf1b
MGP_C57BL6NJ_G0027896	0.0491508154834753	0.355916399245472	51.38717116	68.53515978	S100a6
MGP_C57BL6NJ_G0033289	0.047604115368356	0.355823646210346	8.387020411	11.24409701	Ppfibp2
MGP_C57BL6NJ_G0018545	0.045696109803117	0.355648631153958	12.4967881	16.53755771	Lcp2
MGP_C57BL6NJ_G0036037	0.0478794569130404	0.354803599197666	24.33726	32.37165836	Was
MGP_C57BL6NJ_G0034417	0.0485069341030295	0.354557331159411	10.13383621	13.53607622	Snx20
MGP_C57BL6NJ_G0021724	0.0463106281742351	0.35265962497365	24.35995781	32.43886853	Cebpe
MGP_C57BL6NJ_G0019858	0.0453579265533911	0.352473301937073	53.0753213	70.80290913	Lgals3bp
MGP_C57BL6NJ_G0020468	0.0471010567570348	0.351870193007059	5.283642127	7.073939792	Syne3
MGP_C57BL6NJ_G0035907	0.0479764378055023	0.351720071968084	10.85262934	14.56666958	Ctdspl
MGP_C57BL6NJ_G0027786	0.0459832508004522	0.351487369360788	9.522210473	12.78076547	Pear1
MGP_C57BL6NJ_G0031172	0.0469248591041954	0.350753538903733	4.797739609	6.352254469	Snx10
MGP_C57BL6NJ_G0018611	0.0490841811648424	0.35062669435688	2.307127255	3.122016464	Btnl9
MGP_C57BL6NJ_G0033950	0.0477518637090354	0.349769866564445	15.97976378	21.31230444	Plat
MGP_C57BL6NJ_G0029957	0.0491338399479028	0.349583596104134	5.08101662	6.708028498	Cd38
MGP_C57BL6NJ_G0028152	0.0491030827822172	0.348622533951158	2.053387848	2.754543427	Lrif1
MGP_C57BL6NJ_G0029386	0.0472654637930179	0.348394593898767	4.743240197	6.370305385	Asap3
MGP_C57BL6NJ_G0030416	0.0486278494452149	0.347495583796049	3.858266869	5.144725181	Vsig10
MGP_C57BL6NJ_G0026249	0.048714473215041	0.346527512842259	6.539288522	8.647036892	Cdca7
MGP_C57BL6NJ_G0028292	0.0484816435372408	0.345636443942902	2.187600539	2.894163463	Casp6
MGP_C57BL6NJ_G0028433	0.045339758587732	0.34558885493654	9.067090121	12.02716687	Wls
MGP_C57BL6NJ_G0025901	0.0474363243061789	0.345211761102356	10.57483963	13.91308003	Card9
MGP_C57BL6NJ_G0017667	0.0484143890714738	0.344801398611686	5.44318292	7.218326577	Slc29a3
MGP_C57BL6NJ_G0034248	0.046839309606416	0.344529594519423	40.7237929	53.88275245	Bst2
MGP_C57BL6NJ_G0022131	0.0451253987769651	0.343896517890709	10.32471561	13.67008198	Rai14
MGP_C57BL6NJ_G0020762	0.0457469951607421	0.343855939668722	5.190549561	6.84377576	Fam65b
MGP_C57BL6NJ_G0021911	0.0474178320300027	0.343586811971273	5.870503749	7.726081321	Dock5
MGP_C57BL6NJ_G0035452	0.0452139478183591	0.343527598166338	14.18491593	18.92764821	Spg21
MGP_C57BL6NJ_G0035892	0.0465004512788382	0.343508152666502	20.8651168	27.7249453	Cmtm6
MGP_C57BL6NJ_G0024816	0.0485910761522368	0.343497411418626	4.419455173	5.869087334	Pggt1b
MGP_C57BL6NJ_G0025296	0.0484864176529159	0.343304191886826	17.86616858	23.44593084	Ms4a6c
MGP_C57BL6NJ_G0031499	0.0490813633504225	0.34263210606025	1.601347639	2.122693045	Adamts9
MGP_C57BL6NJ_G0032609	0.0491285834619366	0.342425049500185	9.597528424	12.57805853	Siglece
MGP_C57BL6NJ_G0020744	0.0488660167772894	0.342350466424835	11.54738424	15.47741997	Hfe
MGP_C57BL6NJ_G0030256	0.0460723737503377	0.340992774486246	6.894062262	9.120360543	Lrrc8c
MGP_C57BL6NJ_G0024544	0.0484659302083537	0.340554589864501	4.872573112	6.518617243	Fzd8
MGP_C57BL6NJ_G0034104	0.049159455146187	0.340328198157661	4.550812614	5.979966779	Neil3
MGP_C57BL6NJ_G0017629	0.0497667383903203	0.340067790297661	6.684247658	8.824574756	Man1a
MGP_C57BL6NJ_G0017704	0.0491047180057834	0.33975831039651	3.80859232	4.97889706	Dna2
MGP_C57BL6NJ_G0032241	0.0469590702872583	0.339384603965217	7.168524586	9.49847742	Nectin2
MGP_C57BL6NJ_G0017752	0.0491143372836796	0.338584195554525	5.457829383	7.307128734	Lrrc75b
MGP_C57BL6NJ_G0035339	0.0453764464921225	0.336734594064143	12.23540979	16.0581722	Pstpip1
MGP_C57BL6NJ_G0031738	0.0463482718694089	0.335515270535838	15.31409349	20.30683078	Kcna1
MGP_C57BL6NJ_G0020235	0.0451401922403396	0.335095374155583	7.084485378	9.491325928	Rhoj
MGP_C57BL6NJ_G0018709	0.0469822519099657	0.333903578990345	4.935635876	6.462047769	Rapgef6
MGP_C57BL6NJ_G0018557	0.0490603758186137	0.333663609333122	5.860143253	7.63279646	Hmmr
MGP_C57BL6NJ_G0033520	0.0468429228797719	0.33353671652926	13.84537042	18.16217426	Sept1
MGP_C57BL6NJ_G0030902	0.0495897555164315	0.332798248243455	3.356657264	4.462259366	Mdfic
MGP_C57BL6NJ_G0019717	0.0498246891883695	0.332390551943298	11.22132773	14.94813852	Prkca
MGP_C57BL6NJ_G0033700	0.0451303889204947	0.33224840483657	89.02449873	116.7097828	Ifitm6
MGP_C57BL6NJ_G0026182	0.0459152429659649	0.331890454801434	15.92208451	20.92891507	Rbms1
MGP_C57BL6NJ_G0030068	0.0452873747702055	0.33042218454629	11.60132854	15.20689397	Pdgfra
MGP_C57BL6NJ_G0036745	0.0483635394914027	0.32956209183993	1.809184971	2.384498212	Mospd2
MGP_C57BL6NJ_G0026165	0.0484785079463121	0.329257763590228	4.967160444	6.480480097	Cytip
MGP_C57BL6NJ_G0034620	0.0484665109828258	0.328158074450822	7.953578407	10.52939916	Il34
MGP_C57BL6NJ_G0029577	0.0455589530988134	0.327946722598906	9.228774457	12.26044903	Spsb1
MGP_C57BL6NJ_G0019180	0.0456217878088756	0.327906919735696	5.5988269	7.383508645	Nlk
MGP_C57BL6NJ_G0035757	0.0451595894585073	0.327893931859432	11.35313985	15.02187333	Sema3b
MGP_C57BL6NJ_G0022199	0.0477495848949696	0.327881454037168	12.11724155	15.84053713	Rnf19a
MGP_C57BL6NJ_G0028127	0.0470774450164723	0.327419981678936	6.009949509	7.849878656	Mov10
MGP_C57BL6NJ_G0017984	0.0486007413512887	0.327397115786163	4.740631999	6.247130733	Slc41a2
MGP_C57BL6NJ_G0021771	0.0485033757297944	0.327125163625542	16.56064331	21.64542889	Ltb4r1
MGP_C57BL6NJ_G0034018	0.0450983347254154	0.327093475464464	60.14571103	78.29689535	Gsr
MGP_C57BL6NJ_G0025378	0.0497471608081588	0.326631824017926	2.518578047	3.304620965	Vps13a
MGP_C57BL6NJ_G0021615	0.0475934293892299	0.326098690135348	3.780844204	4.959236638	Exoc5
MGP_C57BL6NJ_G0033462	0.0475534111987909	0.326042026527126	9.153411644	12.00342157	Il4ra
MGP_C57BL6NJ_G0031934	0.0485411813860637	0.325612644263972	3.03448166	4.010035656	Stk38l
MGP_C57BL6NJ_G0032315	0.0489845853469363	0.324330000397299	9.280916526	12.13905475	Ceacam2
MGP_C57BL6NJ_G0019752	0.0467855800834341	0.322422573363707	17.77970302	23.06681924	Kif19a
MGP_C57BL6NJ_G0033002	0.0496332541760792	0.321850046989871	8.559604864	11.10232536	Gab2
MGP_C57BL6NJ_G0027028	0.0459762851339097	0.321845595024315	15.89879244	20.92263614	Thbd
MGP_C57BL6NJ_G0036701	0.0489786069824912	0.321415858769786	15.40464823	20.04261956	Phex
MGP_C57BL6NJ_G0018117	0.046595417427672	0.320939550945775	8.662901306	11.19892969	Osbpl8
MGP_C57BL6NJ_G0036642	0.0455830608061552	0.32090683817987	9.079885202	11.75503167	Tmem164
MGP_C57BL6NJ_G0029491	0.0491130405878	0.320895478031763	13.16024517	17.06954029	Pdpn
MGP_C57BL6NJ_G0029995	0.0477966437039996	0.320782845132053	13.07782595	17.08003752	Rell1
MGP_C57BL6NJ_G0023378	0.0488010065807463	0.319307649055475	3.558488798	4.611805356	Cxadr
MGP_C57BL6NJ_G0030264	0.0455521447626276	0.31918815862305	16.73211201	21.9850463	Tgfbr3
MGP_C57BL6NJ_G0021286	0.0460839093140296	0.318876646128401	17.25153612	22.47742368	Erbin
MGP_C57BL6NJ_G0041337	0.0472450389941304	0.318836157154846	4.963871069	6.366340034
MGP_C57BL6NJ_G0031874	0.0496132320878276	0.318713652124044	160.3225223	209.5274801	Mgp
MGP_C57BL6NJ_G0028257	0.0458753838896261	0.318260288984811	6.608270101	8.512703829	Pde5a
MGP_C57BL6NJ_G0025496	0.0487207873923416	0.318184117471184	10.88139124	14.07871007	Hhex
MGP_C57BL6NJ_G0027372	0.0471233767017345	0.318166379927565	6.945619893	9.078793393	Bmp7
MGP_C57BL6NJ_G0030257	0.0451249867162344	0.318077037059416	5.422935397	7.061312522	Lrrc8d
MGP_C57BL6NJ_G0023131	0.0451458598698937	0.317879884259745	19.30935258	25.29727366	Fam43a
MGP_C57BL6NJ_G0018530	0.0459170821530002	0.317821541636931	10.55901463	13.71884635	Sh3pxd2b
MGP_C57BL6NJ_G0027757	0.0472546942419982	0.317373395683074	8.266789774	10.76824677	D930015E06Rik
MGP_C57BL6NJ_G0026626	0.0477979757994957	0.317023232378182	3.838200927	5.07186068	Abtb2
MGP_C57BL6NJ_G0031696	0.046459159791149	0.31663712011863	38.90833001	50.15623901	Ptpn6
MGP_C57BL6NJ_G0023476	0.0490047516837528	0.316355314568097	6.141334905	7.90284401	Runx1
MGP_C57BL6NJ_G0024766	0.0486685096720428	0.315856425177789	3.91492686	5.143067425	Fchsd1
MGP_C57BL6NJ_G0016969	0.0471281820256982	0.314694320833613	12.72151818	16.61788505	Rgs2
MGP_C57BL6NJ_G0032833	0.0454501704218273	0.314454947605525	9.345390934	12.14519186	Chsy1
MGP_C57BL6NJ_G0025046	0.0479614190061647	0.314327310323398	15.67136496	20.1414157	Aldh3b1
MGP_C57BL6NJ_G0033525	0.0463701862177432	0.314008255788496	11.56352583	14.84520144	Itgal
MGP_C57BL6NJ_G0028720	0.0498900283379705	0.313690653756703	15.4810275	20.18858473	Slc44a1
MGP_C57BL6NJ_G0030302	0.0483808487583699	0.313293835738207	16.80872411	21.56382849	Crlf2
MGP_C57BL6NJ_G0024451	0.0452501547360643	0.313141243648658	4.304403595	5.597775297	Prkd3
MGP_C57BL6NJ_G0034792	0.045833374199958	0.313032804516434	15.55326418	20.30623855	Nrp1
MGP_C57BL6NJ_G0031932	0.048840638852401	0.312917221938985	18.79758546	24.53134088	Tm7sf3
MGP_C57BL6NJ_G0016602	0.0471198386164366	0.312806747531512	3.893560498	5.023679234	Dock10
MGP_C57BL6NJ_G0019831	0.047200436651715	0.312749079255903	11.45312874	14.91327347	Mxra7
MGP_C57BL6NJ_G0025175	0.0497249599141305	0.312221061537628	9.788789569	12.71791594	Rasgrp2
MGP_C57BL6NJ_G0029144	0.0460240594610472	0.31215054278777	7.400781587	9.665112511	Zmpste24
MGP_C57BL6NJ_G0036635	0.0498314341535675	0.311828413613559	2.164794096	2.824124282	Col4a5
MGP_C57BL6NJ_G0023973	0.0486019656516856	0.309358812893903	103.5380553	133.6423085	H2-Ab1
MGP_C57BL6NJ_G0035465	0.0486706797703268	0.309357395593777	14.40709826	18.94707974	Fam96a
MGP_C57BL6NJ_G0026154	0.0491651063444442	0.309143641892175	8.088221879	10.44367224	Fmnl2
MGP_C57BL6NJ_G0034700	0.0477050395371535	0.308893772632368	12.31473172	15.8500641	Irf8
MGP_C57BL6NJ_G0020005	0.048494218562593	0.308653676014373	4.675841761	6.069686063	Pqlc3
MGP_C57BL6NJ_G0026135	0.0483984132535834	0.307720439815507	5.491293928	7.075744157	Zeb2
MGP_C57BL6NJ_G0027355	0.0470229401145512	0.307705220397609	9.034280404	11.78318103	Tshz2
MGP_C57BL6NJ_G0018137	0.0489524964437686	0.307311457702082	16.80479112	22.03925342	Tspan8
MGP_C57BL6NJ_G0020017	0.0472442187284687	0.307235783710517	6.905055541	8.931080951	Adam17
MGP_C57BL6NJ_G0022676	0.0450268264705299	0.307141931757234	26.8696455	34.93668876	Ano6
MGP_C57BL6NJ_G0020128	0.0477990773478193	0.306714712320672	10.76090181	13.7863657	Baz1a
MGP_C57BL6NJ_G0035015	0.0476151056865648	0.306008309217945	20.76016706	26.69991042	Fli1
MGP_C57BL6NJ_G0032694	0.0464060858426263	0.30537533058094	24.96353637	32.12549497	Cd37
MGP_C57BL6NJ_G0017724	0.0497641191883643	0.305214832316491	8.916310717	11.49972571	Arid5b
MGP_C57BL6NJ_G0026856	0.0484549724963822	0.304625771327147	2.235801244	2.892434788	Galk2
MGP_C57BL6NJ_G0019968	0.045943619895608	0.304480786100505	21.6097448	27.88745266	Mfsd2b
MGP_C57BL6NJ_G0021338	0.0489751795186761	0.304246231248926	14.69502507	18.93000006	Snx18
MGP_C57BL6NJ_G0027015	0.045773976784373	0.303936671923566	12.22547294	15.78316489	Rin2
MGP_C57BL6NJ_G0033067	0.0455803375340231	0.303902543158382	14.90297492	19.08445236	Arap1
MGP_C57BL6NJ_G0017535	0.0485969787318273	0.303403332367463	6.296771653	8.136399079	Dse
MGP_C57BL6NJ_G0029304	0.0482051805792857	0.303390469934377	11.27226854	14.45981274	Themis2
MGP_C57BL6NJ_G0028086	0.0496113941693757	0.303041264999074	2.514259227	3.250215365	Ttf2
MGP_C57BL6NJ_G0034473	0.0470097329248613	0.302750625483993	14.13224174	18.07938863	Adgrg3
MGP_C57BL6NJ_G0018165	0.0487240117906684	0.302535804957564	7.047791487	9.031843197	Helb
MGP_C57BL6NJ_G0017034	0.0454912676790934	0.302211525348657	3.712841871	4.776626624	Rasal2
MGP_C57BL6NJ_G0031143	0.0484609693670071	0.302180518300764	11.48468882	14.88434366	Gimap6
MGP_C57BL6NJ_G0035020	0.0473780728222722	0.30211893452376	4.944065602	6.445482813	Tirap
MGP_C57BL6NJ_G0034138	0.0483852161755699	0.302064436264392	3.938331203	5.090240674	Msmo1
MGP_C57BL6NJ_G0024552	0.047798652261537	0.301821531023338	13.66063344	17.5600484	Rock1
MGP_C57BL6NJ_G0023647	0.0488567213217285	0.300618082709144	2.7968914	3.633337322	Zfp943
MGP_C57BL6NJ_G0018247	0.0490621128508525	0.30060353308978	6.37380082	8.18648255	Timeless
MGP_C57BL6NJ_G0022577	0.0474650408385725	0.299738882476778	72.0747547	92.8371957	Tspo
MGP_C57BL6NJ_G0022600	0.0457354986874807	0.299564914566518	16.10960707	20.95016024	Fbln1
MGP_C57BL6NJ_G0034275	0.0486306091071084	0.299450267551381	41.6218326	54.23345394	Klf2
MGP_C57BL6NJ_G0035371	0.0483839157419903	0.299418444888218	2.366833149	3.046215725	Arid3b
MGP_C57BL6NJ_G0016772	0.04743504902194	0.298999346483107	6.7724187	8.740727754	Vps4b
MGP_C57BL6NJ_G0035474	0.0477288676119285	0.298826105819047	16.25684639	20.77926732	Rab8b
MGP_C57BL6NJ_G0030593	0.0477970869414914	0.298663584843528	7.638657685	9.910407587	Limk1
MGP_C57BL6NJ_G0019841	0.0474917832234345	0.297807913743536	15.10779769	19.38073702	Tmc6
MGP_C57BL6NJ_G0031600	0.0498135162580171	0.296141678168998	26.25322951	33.73784374	Plxnd1
MGP_C57BL6NJ_G0016392	0.046080671822621	0.295713279732644	26.50133169	34.32938105	Sdpr
MGP_C57BL6NJ_G0030186	0.0489457018612116	0.295305038561164	2.624572533	3.363706906	Shroom3
MGP_C57BL6NJ_G0025302	0.0497826489696019	0.294834910055724	14.29065162	18.35122673	Ms4a3
MGP_C57BL6NJ_G0018936	0.0477119566034316	0.294679903689255	82.78357949	105.904797	Cd68
MGP_C57BL6NJ_G0030921	0.0468587333231907	0.294350648650294	12.90297922	16.57879876	Fam3c
MGP_C57BL6NJ_G0023969	0.0485229928124046	0.294188106971165	13.0867033	16.79078252	Psmb8
MGP_C57BL6NJ_G0014996	0.0451393577635669	0.294076403743871	23.55718011	30.24829237
MGP_C57BL6NJ_G0033575	0.0483848247537788	0.293617100232843	19.31561997	24.75075846	Rgs10
MGP_C57BL6NJ_G0020049	0.0470954755097819	0.293446560730971	7.757628596	9.968532597	Lamb1
MGP_C57BL6NJ_G0018495	0.0477064462444796	0.293420541309988	31.20888582	40.00917457	Efemp1
MGP_C57BL6NJ_G0026854	0.0491575210468784	0.293162082201678	15.12302711	19.27815946	Secisbp2l
MGP_C57BL6NJ_G0032391	0.0460112051737916	0.292991491668165	8.586170579	10.99485008	Plekhg2
MGP_C57BL6NJ_G0020432	0.0490875235984813	0.292879573210893	6.500939754	8.308649523	Btbd7
MGP_C57BL6NJ_G0034497	0.0486093175390563	0.292569368139558	14.63712594	18.69900415	Tk2
MGP_C57BL6NJ_G0021877	0.0477397645861546	0.292417213492856	13.56833717	17.35775906	Kif13b
MGP_C57BL6NJ_G0020539	0.0455304814399502	0.292259028276385	20.89346748	26.83973389	Inf2
MGP_C57BL6NJ_G0032410	0.0491455030232326	0.291858589242194	8.128095351	10.3515173	Rinl
MGP_C57BL6NJ_G0019130	0.0499957612515531	0.291761438403881	16.97572164	21.70420065	Cpd
MGP_C57BL6NJ_G0026941	0.0483849301120404	0.291620469042582	7.180481481	9.073144643	Siglec1
MGP_C57BL6NJ_G0024822	0.0471242616621614	0.291321839039056	33.12517457	42.04819119	Cdo1
MGP_C57BL6NJ_G0018956	0.0477052081487275	0.291072853152679	8.197591111	10.40357772	Acap1
MGP_C57BL6NJ_G0029916	0.0459610080837664	0.290809609170648	4.80160572	6.144143161	Afap1
MGP_C57BL6NJ_G0032357	0.0485899201714585	0.290539868982279	5.804219667	7.421221092	Shkbp1
MGP_C57BL6NJ_G0028686	0.0479189605900842	0.290347381126671	9.540499884	12.23221571	Col15a1
MGP_C57BL6NJ_G0034221	0.0456830362015498	0.289602600659153	74.13339751	94.02141861	Ifi30
MGP_C57BL6NJ_G0016597	0.0483594512356034	0.28930907093352	5.132083634	6.545563786	Wdfy1
MGP_C57BL6NJ_G0030647	0.0458758766186048	0.289057801680824	11.16031938	14.2182434	Trim56
MGP_C57BL6NJ_G0021936	0.047681856571979	0.28902098720338	7.582130434	9.63128601	Pdlim2
MGP_C57BL6NJ_G0028150	0.0480691424262097	0.288543703609154	8.289822924	10.55355375	Cept1
MGP_C57BL6NJ_G0027320	0.0487278594616066	0.287316188772628	12.23760107	15.54291683	Eya2
MGP_C57BL6NJ_G0028436	0.0477951988996328	0.286925864579768	24.53619017	31.06172827
MGP_C57BL6NJ_G0020817	0.0498503079717098	0.28681146861606	4.783371928	6.145211292	Serpinb9
MGP_C57BL6NJ_G0022177	0.049360046625764	0.286700207394672	7.190249912	9.109758439	Sema5a
MGP_C57BL6NJ_G0035163	0.049356445820223	0.286441133130273	14.24614787	18.13161094	Clmp
MGP_C57BL6NJ_G0034056	0.0461549566893114	0.286439679971705	21.24354786	27.08644179	Asah1
MGP_C57BL6NJ_G0016220	0.0482681796167347	0.285666025254082	2.305797159	2.928734269	Sgk3
MGP_C57BL6NJ_G0017822	0.0498272894830873	0.284557891931141	12.14506316	15.5084792	Syde1
MGP_C57BL6NJ_G0018738	0.0491162156024924	0.284058369593784	9.632986992	12.38651865	Irgm2
MGP_C57BL6NJ_G0023233	0.0456889516978733	0.283634138232171	11.68946646	14.84780585	Arhgap31
MGP_C57BL6NJ_G0021256	0.0454184706688466	0.28334719484776	11.86213422	15.01969836	Fcho2
MGP_C57BL6NJ_G0020196	0.0469457534847753	0.282864591299176	10.16130872	12.86785935	Nin
MGP_C57BL6NJ_G0027191	0.0463650203211119	0.282845945788836	89.50807911	114.614523	Myl9
MGP_C57BL6NJ_G0018041	0.0489901666437594	0.282110925781115	3.972244257	4.98562164	Apaf1
MGP_C57BL6NJ_G0020913	0.0479505248998301	0.282106879696108	30.07244447	38.53324204	Ninj1
MGP_C57BL6NJ_G0035517	0.047651961651757	0.281971487568556	13.58202348	17.31826358	Rab27a
MGP_C57BL6NJ_G0034391	0.0455314761422433	0.281520743233024	38.17839276	48.26946114	Man2b1
MGP_C57BL6NJ_G0021325	0.0476039185778118	0.281301703780193	3.92570068	4.974339771	Slc38a9
MGP_C57BL6NJ_G0022459	0.0491476205017239	0.281046388257131	24.39145899	30.72939434	Cyth4
MGP_C57BL6NJ_G0022477	0.0451238478804823	0.281014082201169	27.21831023	34.902641	Sox10
MGP_C57BL6NJ_G0022102	0.0486664566226536	0.28100370863649	11.27922588	14.30289472	Dab2
MGP_C57BL6NJ_G0016448	0.047026241268544	0.280769792276108	6.156157534	7.79179025	Cflar
MGP_C57BL6NJ_G0027356	0.0468851260451161	0.280733985184557	9.162222333	11.57898384	Zfp217
MGP_C57BL6NJ_G0034737	0.0490305838512514	0.280335440989952	11.70054948	14.88409885	Dpep1
MGP_C57BL6NJ_G0017689	0.0485771352851804	0.280231810919829	7.335546368	9.31188087	Tspan15
MGP_C57BL6NJ_G0029453	0.0490929202788623	0.279926001077596	9.731182713	12.228619	Padi4
MGP_C57BL6NJ_G0036057	0.0473110276761618	0.279581443231893	22.75095257	29.21508087	Dynlt3
MGP_C57BL6NJ_G0025801	0.0468801002574601	0.279509159259019	8.679455652	11.05815107	Etl4
MGP_C57BL6NJ_G0036369	0.0476243502829831	0.279358881740763	5.276749945	6.693273837	Prkx
MGP_C57BL6NJ_G0019168	0.0489892521407114	0.278554261220314	15.93602563	20.18632668	Unc119
MGP_C57BL6NJ_G0020558	0.0463459404039809	0.27811684945466	54.6269686	70.0743079	Crip2
MGP_C57BL6NJ_G0027702	0.0485993875608614	0.27789269556809	15.76218883	20.00117647	Mfsd1
MGP_C57BL6NJ_G0031642	0.0474995950060001	0.277717552222982	10.78155478	13.53534951	Il17ra
MGP_C57BL6NJ_G0017027	0.0477469769614163	0.277143220985856	6.07255621	7.722044795	Soat1
MGP_C57BL6NJ_G0026866	0.0471588917038248	0.276549189993549	6.424184592	8.10701129	Trpm7
MGP_C57BL6NJ_G0033514	0.0485994405250909	0.276214117887802	15.53115561	19.68381712	AI467606
MGP_C57BL6NJ_G0034726	0.049024525238879	0.275853227859645	11.08284797	14.05353629	Galns
MGP_C57BL6NJ_G0017251	0.0472880056685975	0.275306887945705	12.80899508	16.15183203	Adss
MGP_C57BL6NJ_G0023970	0.0474034214838265	0.275140045169894	17.26783847	21.99741004	Tap2
MGP_C57BL6NJ_G0027106	0.0488229660449013	0.274981397842485	7.60120278	9.750733099	Dusp15
MGP_C57BL6NJ_G0028803	0.0462604702307577	0.273500692605746	12.58067971	15.76703749	Megf9
MGP_C57BL6NJ_G0022353	0.0493007337381451	0.273195286947747	45.8915276	57.87487333	Ly6a
MGP_C57BL6NJ_G0030053	0.0459998260890012	0.272998508730215	9.491798498	11.94594884	Fryl
MGP_C57BL6NJ_G0019319	0.0452679010877933	0.272651497060986	28.7328496	36.47282329	Scpep1
MGP_C57BL6NJ_G0034101	0.0473011572048053	0.272649926835685	4.420136675	5.625145629	Tenm3
MGP_C57BL6NJ_G0017889	0.0480882415472674	0.272256872810033	17.02172338	21.52797471	2310011J03Rik
MGP_C57BL6NJ_G0035393	0.0459038323688951	0.271959276482102	93.14632853	118.2004793	Hexa
MGP_C57BL6NJ_G0027710	0.0470984742371828	0.271671266540578	22.91398688	28.6469769	Smc4
MGP_C57BL6NJ_G0032869	0.0453885093168069	0.271642754948831	16.30362954	20.57773298	Abhd2
MGP_C57BL6NJ_G0019955	0.0499843793289456	0.270932978178921	7.959385224	9.945763061	Adcy3
MGP_C57BL6NJ_G0019805	0.0484306734791421	0.270243393885577	12.22627077	15.31604441	Unc13d
MGP_C57BL6NJ_G0026209	0.046348107940591	0.270125076539344	14.98382093	19.008015	Stk39
MGP_C57BL6NJ_G0020421	0.0457694084717194	0.270009673106622	18.15353419	22.7165354	Rin3
MGP_C57BL6NJ_G0028182	0.0485609555007023	0.26967192585479	23.40513425	29.55862102	Gnai3
MGP_C57BL6NJ_G0025179	0.0475376626478324	0.269320926117344	11.22927776	14.01510875	Ccdc88b
MGP_C57BL6NJ_G0035414	0.0484183176538941	0.268986017278784	9.283679229	11.72416587	Itga11
MGP_C57BL6NJ_G0018418	0.0475417360949384	0.267697736104672	8.946894512	11.13634191	Myo1g
MGP_C57BL6NJ_G0027858	0.048672812951624	0.267469966546419	19.33580653	24.46030768	Shc1
MGP_C57BL6NJ_G0026737	0.0484815490918626	0.266321050903181	6.45791496	8.115155452	Bmf
MGP_C57BL6NJ_G0027534	0.049352855296243	0.266136354390359	5.228234574	6.661679925	Eif5a2
MGP_C57BL6NJ_G0034209	0.0479288945564168	0.265224975552626	43.15068943	54.48539999	Isyna1
MGP_C57BL6NJ_G0031287	0.0490705523824564	0.264965959428663	6.467308439	8.099826586	Rpia
MGP_C57BL6NJ_G0025508	0.0469169902169461	0.264719474994602	2.853813256	3.588505559	Plce1
MGP_C57BL6NJ_G0031519	0.0452656111189297	0.264699282494993	6.437481627	8.062985716	Foxp1
MGP_C57BL6NJ_G0018723	0.0491273066645974	0.264465112677956	60.42061074	76.06218962	Atox1
MGP_C57BL6NJ_G0019444	0.0452545388557429	0.263888075986787	6.337257252	7.91609583	Fbxl20
MGP_C57BL6NJ_G0016469	0.0452341850058426	0.263495383819966	3.104217627	3.896026661	Raph1
MGP_C57BL6NJ_G0025330	0.0491337961139291	0.26337431956751	5.645044303	7.072519318	Dtx4
MGP_C57BL6NJ_G0032834	0.0471700295544627	0.263187650060762	5.944853234	7.404839452	Lrrk1
MGP_C57BL6NJ_G0035659	0.0468440071145668	0.262726085694152	5.592282233	6.978436491	Pik3cb
MGP_C57BL6NJ_G0026958	0.0459624786259244	0.262673634512548	9.122576691	11.39383362	Rassf2
MGP_C57BL6NJ_G0019999	0.0486001006361831	0.262367703774702	8.383636299	10.50801231	Trib2
MGP_C57BL6NJ_G0034316	0.0458354071087493	0.262251041533479	14.53045357	18.3140525	Gab1
MGP_C57BL6NJ_G0003134	0.0471025741211542	0.262094322247394	6.162586454	7.70111655	Brip1os
MGP_C57BL6NJ_G0032653	0.0486854894600359	0.261757312647641	23.27273755	28.87667931	Napsa
MGP_C57BL6NJ_G0029350	0.0491504196452828	0.261447611028805	5.590568379	7.052624196	Pafah2
MGP_C57BL6NJ_G0018167	0.0483916833177704	0.261250487229641	13.83493857	17.59329033	Tmbim4
MGP_C57BL6NJ_G0016341	0.0481571571461245	0.261205835250836	6.930156682	8.672736277	Aff3
MGP_C57BL6NJ_G0022884	0.0484609532458233	0.260873334298894	22.377771	27.91908411	Vasn
MGP_C57BL6NJ_G0035884	0.0489851694741725	0.260220007301048	33.44838022	41.93707486	Crtap
MGP_C57BL6NJ_G0028458	0.0499537609458284	0.260162584313152	10.41375166	12.99608377	Plekhf2
MGP_C57BL6NJ_G0017794	0.0453002811012827	0.259976003191101	39.57966309	49.8785141	Pttg1ip
MGP_C57BL6NJ_G0029830	0.0489737888870749	0.259866968559309	20.31697544	25.43763845	Emilin1
MGP_C57BL6NJ_G0021157	0.0485965159719177	0.259817977708722	8.165090649	10.27782984	Erap1
MGP_C57BL6NJ_G0026708	0.0456986471950445	0.259289556796271	9.34800341	11.63643366	Slc12a6
MGP_C57BL6NJ_G0030435	0.0487978998474713	0.259232899596817	12.12456648	15.20366688	Slc8b1
MGP_C57BL6NJ_G0028233	0.0493659426552931	0.259111575578277	2.410829369	3.03239993	Slc35a3
MGP_C57BL6NJ_G0019322	0.0470290249330347	0.258986421623717	11.79818082	14.84025387	Trim25
MGP_C57BL6NJ_G0032324	0.0477987489858264	0.25886348947091	43.60831779	54.18247837	Tgfb1
MGP_C57BL6NJ_G0018829	0.0489499023733285	0.258777459666226	10.73266885	13.64767738	Slc47a1
MGP_C57BL6NJ_G0023846	0.0476988202093233	0.258687608840755	22.48100008	28.47836204	Fkbp5
MGP_C57BL6NJ_G0027111	0.0495737828634523	0.25867383711227	17.72793708	22.05953661	Hck
MGP_C57BL6NJ_G0024014	0.0464201516462132	0.258445602129483	53.81513923	67.19030734	Clic1
MGP_C57BL6NJ_G0018438	0.0499357853969364	0.258069786581928	20.86716049	25.90136876	Ikzf1
MGP_C57BL6NJ_G0031002	0.0490563631584502	0.257970459764895	8.856432106	11.09017087	Wdr91
MGP_C57BL6NJ_G0017866	0.0491292482572377	0.257701919247987	8.999498689	11.09128673	Arid3a
MGP_C57BL6NJ_G0032745	0.0487116858701652	0.25764106253443	17.62396643	21.84861355	Otog
MGP_C57BL6NJ_G0022004	0.0471327419833141	0.257486246055113	17.18632873	21.34212677	Elf1
MGP_C57BL6NJ_G0036015	0.0491309770465413	0.257410292570666	46.8941256	58.18141424	Plp2
MGP_C57BL6NJ_G0029250	0.0472448631621195	0.257086816412653	35.0509081	43.37574283	Marcksl1
MGP_C57BL6NJ_G0036732	0.0468538995308838	0.256854540727	7.721651113	9.729653357	Ap1s2
MGP_C57BL6NJ_G0022779	0.0496788843657476	0.256351775789979	7.745394296	9.682160763	Acvrl1
MGP_C57BL6NJ_G0025123	0.0480198003281909	0.256309842985574	17.4160954	21.7457432	Efemp2
MGP_C57BL6NJ_G0017859	0.0476224924638193	0.255972982328627	84.02336011	103.9836331	Prtn3
MGP_C57BL6NJ_G0016980	0.0495621518179714	0.255913153859667	13.17248856	16.62327224	Prg4
MGP_C57BL6NJ_G0035168	0.0495598008926353	0.255809996001511	8.341661207	10.36825518	Ubash3b
MGP_C57BL6NJ_G0026250	0.046570944711849	0.255786903130554	18.23619735	22.62307553	Sp3
MGP_C57BL6NJ_G0029377	0.0455018617514439	0.255235834010556	20.18128586	25.21059968	Fuca1
MGP_C57BL6NJ_G0022586	0.0486705953682701	0.255234533589037	47.41440566	59.74556465	Parvb
MGP_C57BL6NJ_G0027259	0.047074758128882	0.255157017427556	20.16609056	25.06592798	Stk4
MGP_C57BL6NJ_G0034822	0.0455154365354078	0.254908122270043	30.07128353	37.5017485	Tmem123
MGP_C57BL6NJ_G0021006	0.0459050357063499	0.25483238499194	38.27681697	47.44461433	Tgfbi
MGP_C57BL6NJ_G0031416	0.0464840253336948	0.254069614352906	20.85640795	25.81796418	Mxd1
MGP_C57BL6NJ_G0025689	0.0470385780840323	0.253628609180756	8.885158006	11.08872184	Atrnl1
MGP_C57BL6NJ_G0017716	0.046106907755429	0.252857782078254	16.24561079	20.14541182	Reep3
MGP_C57BL6NJ_G0023098	0.0490900137211545	0.252314303939138	11.56134903	14.54296748	St6gal1
MGP_C57BL6NJ_G0031937	0.0499824821140726	0.252224920723509	7.465174339	9.336245906	Ppfibp1
MGP_C57BL6NJ_G0026571	0.0451260895131554	0.252119978089589	14.26151402	17.88118474	Lrp4
MGP_C57BL6NJ_G0026235	0.0476958833683807	0.251883499669829	14.82455408	18.49196031	Tlk1
MGP_C57BL6NJ_G0036320	0.0476767565556676	0.251778588263633	7.383126606	9.101764514	Arhgap4
MGP_C57BL6NJ_G0033605	0.0479339425880579	0.251770034333801	11.21635146	13.94511126	Chst15
MGP_C57BL6NJ_G0027591	0.0489156301601574	0.251448103712934	11.81510819	14.72027753	Spry1
MGP_C57BL6NJ_G0019960	0.0460509988454226	0.251440506491619	12.59411331	15.59632308	Itsn2
MGP_C57BL6NJ_G0020239	0.047900626310891	0.250977332198392	18.60621922	23.11261783	Sgpp1
MGP_C57BL6NJ_G0020061	0.0484446659359347	0.250679702472037	8.301460582	10.27354311	Ccdc71l
MGP_C57BL6NJ_G0023189	0.0488293220055751	0.250539798433633	6.742387889	8.363284271	Dtx3l
MGP_C57BL6NJ_G0035769	0.0491207588286314	0.250211640318792	10.63166249	13.21066342	Uba7
MGP_C57BL6NJ_G0035454	0.0460493779072192	0.250025304983386	33.22591212	41.06557362	Plekho2
MGP_C57BL6NJ_G0023304	0.0485069877417262	0.249664185746493	16.01779241	19.4174672	Abi3bp
MGP_C57BL6NJ_G0019768	0.0482814246306303	0.249601551227264	8.089444066	10.10526127	Tmem104
MGP_C57BL6NJ_G0034454	0.0484008550008002	0.249266309990571	12.07916289	14.99906872	Nup93
MGP_C57BL6NJ_G0017134	0.049104710145129	0.248449226969452	19.2036293	23.68641092	Olfml2b
MGP_C57BL6NJ_G0018049	0.0468572335112749	0.247924398641441	56.6765388	70.07894754	Lta4h
MGP_C57BL6NJ_G0024379	0.0458402929963966	0.247917016745223	9.382803504	11.64522122	Man2a1
MGP_C57BL6NJ_G0022301	0.045270801075435	0.247624859568854	23.07697381	28.6242968	Asap1
MGP_C57BL6NJ_G0035366	0.0463015728323797	0.247016118120122	49.22332034	60.96150947	Csk
MGP_C57BL6NJ_G0034668	0.0485424375402901	0.246944368725358	20.58824139	25.37134358	Plcg2
MGP_C57BL6NJ_G0021158	0.0489309212264154	0.246941912144604	29.90348876	37.43634376	Cast
MGP_C57BL6NJ_G0029601	0.0485003058539177	0.246866473867924	8.969777743	11.10424906	Plekhg5
MGP_C57BL6NJ_G0018952	0.0486466669651395	0.2467458901199	15.96883485	19.78059921	Plscr3
MGP_C57BL6NJ_G0006894	0.0471913917521405	0.246075133699803	8.156237542	10.33385724	Miat
MGP_C57BL6NJ_G0036641	0.0475910743074522	0.245979516355189	8.151154635	10.10097444	Acsl4
MGP_C57BL6NJ_G0017098	0.0484593920262647	0.24473698471301	13.75162506	16.99929796	Mpzl1
MGP_C57BL6NJ_G0027576	0.0490932331449779	0.244623373349494	104.9123836	131.4139055	Anxa5
MGP_C57BL6NJ_G0017991	0.0457183522587372	0.244523950393083	44.46049599	54.86048132	Ckap4
MGP_C57BL6NJ_G0030721	0.0471378454195783	0.244426121487338	14.42224468	17.98383795	Mafk
MGP_C57BL6NJ_G0019270	0.0463036117591482	0.243665263745389	13.74868136	16.90514186
MGP_C57BL6NJ_G0029989	0.0491295119499703	0.243572345255995	5.048705894	6.230130763	Pcdh7
MGP_C57BL6NJ_G0025934	0.049239423352778	0.243435049934172	32.86070206	40.70243765	Col5a1
MGP_C57BL6NJ_G0019803	0.04568525979192	0.243395167478776	118.6344428	146.0059071	H3f3b
MGP_C57BL6NJ_G0036431	0.0484065557607091	0.242821159492639	7.845595801	9.77670966	Stard8
MGP_C57BL6NJ_G0035885	0.0484034092747718	0.242559122657419	19.04731349	23.58145164	Glb1
MGP_C57BL6NJ_G0030919	0.0488782926893201	0.242387762046753	6.952433052	8.688615396	Cped1
MGP_C57BL6NJ_G0028251	0.0475348622448681	0.242290926370619	7.264108532	9.061747461	Arhgap29
MGP_C57BL6NJ_G0016940	0.0468458753598371	0.242208332086819	8.597840163	10.553641	Kif21b
MGP_C57BL6NJ_G0032506	0.0468800785478418	0.24214163114845	31.99232147	39.52465793	Fxyd5
MGP_C57BL6NJ_G0028646	0.049134310164864	0.241936246805701	7.954786902	9.830369235	Reck
MGP_C57BL6NJ_G0034725	0.0487232815264322	0.240744355557905	41.82428721	51.69304073	Aprt
MGP_C57BL6NJ_G0029527	0.0497629105038415	0.240643921772083	33.15895679	40.95878881	Dhrs3
MGP_C57BL6NJ_G0017284	0.0476589063305147	0.240404957135263	33.10965158	40.85536513	Wdr26
MGP_C57BL6NJ_G0018550	0.0468712156253765	0.240220203660416	8.971357672	11.06244931	Slit3
MGP_C57BL6NJ_G0020803	0.0486002748233307	0.240101488396674	9.641200271	11.95827788	Exoc2
MGP_C57BL6NJ_G0031173	0.0484858875728305	0.24000697410902	3.770487573	4.68749332	Skap2
MGP_C57BL6NJ_G0021725	0.0477769132949002	0.239540907960916	28.56362436	35.10137287	Slc7a8
MGP_C57BL6NJ_G0025702	0.0452339470261609	0.239338647982858	11.71565604	14.4206978	Pdzd8
MGP_C57BL6NJ_G0031538	0.0485027542026722	0.239147411389846	9.307921186	11.5428732	Sumf1
MGP_C57BL6NJ_G0027727	0.0451287805158971	0.23878994921616	8.531629315	10.54593114	Golim4
MGP_C57BL6NJ_G0029574	0.0457308895048477	0.238452866457736	16.76261171	20.52305093	Pik3cd
MGP_C57BL6NJ_G0030244	0.0451326952048439	0.236404276448986	117.1718922	144.2578258	Mepe
MGP_C57BL6NJ_G0034723	0.045285003816701	0.236297419023431	14.48986531	17.84977049	Piezo1
MGP_C57BL6NJ_G0018533	0.0468713230258282	0.235884082166348	14.27468773	17.34068996	Stk10
MGP_C57BL6NJ_G0022919	0.048476082270561	0.235866329504366	13.50345916	16.55969675	Emp2
MGP_C57BL6NJ_G0018075	0.0463612769623607	0.23465114415053	57.86076756	70.29807213	Lum
MGP_C57BL6NJ_G0029360	0.0465727835060094	0.233716882263295	67.3610203	83.1330971	Tmem50a
MGP_C57BL6NJ_G0019784	0.0488599378638801	0.233459874703185	31.05136062	38.14655528	Hn1
MGP_C57BL6NJ_G0024924	0.0485874989058703	0.233133536705246	20.67834093	25.56384201	Sec11c
MGP_C57BL6NJ_G0028927	0.0474870062860481	0.232408581562427	5.044375041	6.181280401	Mier1
MGP_C57BL6NJ_G0024506	0.0487199659422701	0.23203177405038	13.17798709	16.07423213	Ttc7
MGP_C57BL6NJ_G0031884	0.0483820799361445	0.231920454837387	20.41325274	25.37806753	Mgst1
MGP_C57BL6NJ_G0015543	0.0490642244979363	0.231462258975542	8.870047644	10.85412628	Tug1
MGP_C57BL6NJ_G0025529	0.0490407914130546	0.231233920515184	9.101438028	11.22958107	Entpd1
MGP_C57BL6NJ_G0027322	0.0459078282147394	0.231102943828914	15.42347035	18.87964602	Ncoa3
MGP_C57BL6NJ_G0029998	0.0480603351927413	0.23108461923434	13.0492463	15.95062191	Klf3
MGP_C57BL6NJ_G0035595	0.0487003710215925	0.230611804671092	9.611297022	11.91466735	Cyb5r4
MGP_C57BL6NJ_G0017046	0.0490031896408101	0.230565471428032	2.957537449	3.611605212	Rabgap1l
MGP_C57BL6NJ_G0022827	0.0460036101899839	0.230519913627456	13.6184336	16.57211331	Sp1
MGP_C57BL6NJ_G0024085	0.0478386942503735	0.230378852103237	9.313149686	11.44367045	Trim26
MGP_C57BL6NJ_G0027437	0.04822372697319	0.229621730280261	6.827516582	8.323117211	Helz2
MGP_C57BL6NJ_G0017710	0.0487261812503302	0.229032441296909	10.52683599	12.97349184	Herc4
MGP_C57BL6NJ_G0032164	0.0488159324472188	0.228464295296261	11.25354095	13.8349726	Prkd2
MGP_C57BL6NJ_G0031021	0.0494746118526206	0.227798489610738	15.74812676	19.1552366	Zc3hav1
MGP_C57BL6NJ_G0023006	0.0493652865138703	0.227032201799843	28.10754899	34.36249641	Scarf2
MGP_C57BL6NJ_G0028755	0.0494459135058389	0.226731535877136	10.96517336	13.3303093	Ugcg
MGP_C57BL6NJ_G0027056	0.0459513739933877	0.226021260238009	27.0130501	33.25668916	Pygb
MGP_C57BL6NJ_G0021567	0.0476404884715896	0.224986786475286	11.53086973	14.28103874	Ccser2
MGP_C57BL6NJ_G0021135	0.0468618150398763	0.224977771234154	16.54453926	20.0291398	Lpcat1
MGP_C57BL6NJ_G0030009	0.0490785829931397	0.224437973078994	6.216899308	7.597814709	Ugdh
MGP_C57BL6NJ_G0030967	0.049897318230261	0.223700516765237	8.903271299	10.90694012	Smo
MGP_C57BL6NJ_G0025783	0.0486802185308638	0.223546426255482	19.18996849	23.19524659	Plxdc2
MGP_C57BL6NJ_G0019136	0.0478762433634711	0.223489528616758	6.248510172	7.616539681	Ssh2
MGP_C57BL6NJ_G0028796	0.0495803017001246	0.223454023975299	70.37838613	85.69166129	Tnc
MGP_C57BL6NJ_G0025746	0.0487708840060597	0.223439938663811	8.329936113	10.13577245	Usp6nl
MGP_C57BL6NJ_G0029612	0.0477959858453747	0.223082859667176	31.23099128	38.3567252	Kcnab2
MGP_C57BL6NJ_G0019874	0.0498035534233408	0.222589475598849	7.233764845	8.776845847	Rnf213
MGP_C57BL6NJ_G0021666	0.0491067912278628	0.222553155583058	23.01057994	28.14439268	Rnase4
MGP_C57BL6NJ_G0023053	0.0497439072981178	0.22238652579025	14.5889771	17.86636732	Klhl24
MGP_C57BL6NJ_G0017860	0.0477988637611811	0.22223620683186	250.2099198	304.021839	Elane
MGP_C57BL6NJ_G0017128	0.0474847848465413	0.22198370873965	16.40605839	19.9539257	Uhmk1
MGP_C57BL6NJ_G0027654	0.0469875050330485	0.22196338233764	25.55828185	31.28281877	Serp1
MGP_C57BL6NJ_G0032920	0.0473657012754274	0.221805583437863	9.880083746	12.13010152	Tm6sf1
MGP_C57BL6NJ_G0035532	0.0498512741814021	0.220700397124066	21.2856282	25.95080244	Tmod3
MGP_C57BL6NJ_G0018071	0.0498675245394453	0.2206715291718	84.80333752	104.3471011	Nudt4
MGP_C57BL6NJ_G0021320	0.0485386346879725	0.220416646209452	11.77083473	14.1908337	Map3k1
MGP_C57BL6NJ_G0028083	0.0486954627381403	0.220314714217519	7.884942619	9.556053141	Man1a2
MGP_C57BL6NJ_G0019038	0.0472767795066922	0.219995768019376	54.01643067	65.37721411	Atp2a3
MGP_C57BL6NJ_G0025399	0.0490935861935701	0.219829106406928	9.000412539	10.85776301	Tmem2
MGP_C57BL6NJ_G0022203	0.04928271646991	0.219257576920857	184.4353508	222.9673269	Pabpc1
MGP_C57BL6NJ_G0034838	0.049127436613147	0.218971075941528	10.94067232	13.35404225	Mtmr2
MGP_C57BL6NJ_G0032845	0.0488551261075136	0.218918435090757	11.03955376	13.39176312	Igf1r
MGP_C57BL6NJ_G0028833	0.049128910026656	0.21880886091965	16.42408519	20.01696234	Plin2
MGP_C57BL6NJ_G0003731	0.0484042239836964	0.218313160607042	19.20776115	23.39176923	Inafm2
MGP_C57BL6NJ_G0026124	0.0483924266046398	0.218034954271528	18.97225997	23.08425573	Olfml2a
MGP_C57BL6NJ_G0023754	0.0490256712357119	0.217868121631963	13.65822827	16.64403672	Ube2i
MGP_C57BL6NJ_G0033968	0.0484046310403489	0.217554335403037	17.60774316	21.64715841	Adam9
MGP_C57BL6NJ_G0024319	0.0489176962282358	0.217361222334624	49.10882036	60.10702826	Lrg1
MGP_C57BL6NJ_G0024411	0.0490909513913846	0.217340616553015	23.0884614	27.76658628	Emilin2
MGP_C57BL6NJ_G0020441	0.0470196466244385	0.216937186004379	45.02612036	55.38678	Ifi27
MGP_C57BL6NJ_G0016833	0.0489826026272173	0.216664023776812	25.89519042	31.13656425	Mcm6
MGP_C57BL6NJ_G0034592	0.0474812072843515	0.216215815310049	6.787000418	8.191705141	Nfat5
MGP_C57BL6NJ_G0033337	0.0486710680878294	0.215676388294687	13.0621326	15.75481189	St5
MGP_C57BL6NJ_G0023133	0.0490820055592996	0.215575501701547	7.350692687	8.840460634	Acap2
MGP_C57BL6NJ_G0017028	0.0474082902891531	0.215261041467253	4.845481589	5.861329802	Abl2
MGP_C57BL6NJ_G0024763	0.0458154394235764	0.214960769138021	29.08930778	35.59053845	Diaph1
MGP_C57BL6NJ_G0030072	0.0488091412669074	0.214616876680252	8.892569814	10.81697422	Tmem165
MGP_C57BL6NJ_G0017295	0.0493431365690269	0.214427301878671	23.65846052	28.93884963	Capn2
MGP_C57BL6NJ_G0016625	0.0489812574846609	0.214266864245419	11.14017636	13.39602716
MGP_C57BL6NJ_G0031846	0.0452749251329014	0.213466811064725	8.282279313	10.0644938	Lrp6
MGP_C57BL6NJ_G0027330	0.0460307534350561	0.213036693999992	15.99576663	19.35399318	Znfx1
MGP_C57BL6NJ_G0025645	0.0477848274590205	0.213004321439981	15.53746155	18.7155454	Slk
MGP_C57BL6NJ_G0031661	0.0477285122446	0.212774351461885	28.29435718	34.26410578	M6pr
MGP_C57BL6NJ_G0033583	0.0492798918064388	0.212387181859082	16.03884129	19.30847604	Fgfr2
MGP_C57BL6NJ_G0028131	0.0484896771311957	0.211916575555903	5.438256144	6.59967087	Cttnbp2nl
MGP_C57BL6NJ_G0021488	0.0464888177657057	0.211769988334224	57.96701722	69.77836824	Tkt
MGP_C57BL6NJ_G0027630	0.0493895879385892	0.211357545683175	17.96116541	21.70972734	Postn
MGP_C57BL6NJ_G0017292	0.0476062586920231	0.210702890948394	31.20060793	37.86367163	Degs1
MGP_C57BL6NJ_G0025020	0.0469348055578106	0.210429439681478	38.48613223	46.67830671	Cndp2
MGP_C57BL6NJ_G0027816	0.0488589511447144	0.210006331232699	11.57404828	13.87349211	Sema4a
MGP_C57BL6NJ_G0018805	0.0487652515653502	0.209108492351535	27.10739277	32.885644	Srebf1
MGP_C57BL6NJ_G0035436	0.0491280882722145	0.209075266524292	14.46821699	17.27195209	Dennd4a
MGP_C57BL6NJ_G0023880	0.0484592994757334	0.208286191219274	7.824437523	9.479983711	Btbd9
MGP_C57BL6NJ_G0033699	0.0490653644729241	0.208228606763024	159.4706303	192.3638893	Ifitm3
MGP_C57BL6NJ_G0019186	0.0491073794714266	0.208068950869068	15.09162971	18.10892082	Wsb1
MGP_C57BL6NJ_G0021073	0.0483846452946437	0.207133689515412	14.00944326	16.79931319	Mfsd14b
MGP_C57BL6NJ_G0022551	0.0488668479417639	0.207034066753923	28.94247428	34.93013763	Naga
MGP_C57BL6NJ_G0031009	0.0475128706977972	0.206678420924468	35.36028267	42.43391975	Mtpn
MGP_C57BL6NJ_G0034679	0.049106970478443	0.206622739567296	15.60224117	18.92528954	Hsdl1
MGP_C57BL6NJ_G0034687	0.0454682239856923	0.206254973047048	111.3948032	133.2943421	Cotl1
MGP_C57BL6NJ_G0016599	0.0499152079645855	0.206011964455175	36.23517478	43.77828655	Serpine2
MGP_C57BL6NJ_G0026277	0.0486702797655398	0.205703415111342	5.862557416	7.022059567	Agps
MGP_C57BL6NJ_G0028126	0.0484677422363254	0.204936002690712	50.86684913	61.6883011	Rhoc
MGP_C57BL6NJ_G0029743	0.0488918608092732	0.204492607401832	16.29836692	19.55426516	Ptpn12
MGP_C57BL6NJ_G0032327	0.0489307042177486	0.203252317205768	36.92834669	44.33290141	Axl
MGP_C57BL6NJ_G0017643	0.0462141596254034	0.202149035464582	12.65883494	15.13106547	Ranbp2
MGP_C57BL6NJ_G0018274	0.0491283222077293	0.201604396269304	19.56167755	23.57434144	Dgka
MGP_C57BL6NJ_G0026867	0.047420558382272	0.201517626098288	8.993921949	10.86134792	Sppl2a
MGP_C57BL6NJ_G0025206	0.0474233735524231	0.201486253790593	11.41724448	13.68686213	Atl3
MGP_C57BL6NJ_G0035568	0.0456924984423812	0.200686994960542	22.46772049	27.25842118	Tmem30a
MGP_C57BL6NJ_G0030650	0.0490643039294747	0.199788499860647	25.51842186	30.59521086	Ache
MGP_C57BL6NJ_G0023180	0.0471624372663639	0.199720375542695	11.42470768	13.66939375	Mylk
MGP_C57BL6NJ_G0019473	0.0491267794569691	0.199615528559125	22.35659425	26.52426169	Top2a
MGP_C57BL6NJ_G0033720	0.04701688463258	0.198099610247258	90.63036565	108.6934354	Taldo1
MGP_C57BL6NJ_G0019304	0.0473307310367762	0.198056954086459	257.5846517	306.7351675	Mpo
MGP_C57BL6NJ_G0033859	0.0457686487736371	0.198018070608359	14.42845962	17.31407278	Atp11a
MGP_C57BL6NJ_G0036485	0.0470390317663864	0.197767039212135	7.888218249	9.466439484	Rlim
MGP_C57BL6NJ_G0020903	0.0489935313451367	0.197617389410821	53.41761158	63.61243892	Dek
MGP_C57BL6NJ_G0020318	0.0490464610670867	0.197613570504908	10.41687125	12.43083598	Elmsan1
MGP_C57BL6NJ_G0030028	0.0491333852748961	0.197154813027761	7.919161356	9.43255788	Atp8a1
MGP_C57BL6NJ_G0028651	0.0484086989067939	0.196186084934662	14.3159224	17.0178115	Rnf38
MGP_C57BL6NJ_G0022671	0.0495647364665321	0.195785253430681	17.84034832	21.44226145	Twf1
MGP_C57BL6NJ_G0035708	0.0478594877242015	0.195710554097718	8.235169121	9.856498204	Atp2c1
MGP_C57BL6NJ_G0032416	0.0468911778394068	0.195297700904064	82.14586966	98.17441931	Actn4
MGP_C57BL6NJ_G0035682	0.0490948414401795	0.195066686241956	15.26606639	18.2920079	Amotl2
MGP_C57BL6NJ_G0008057	0.049549221460695	0.195062739492823	1530.537923	1822.48064	Gm23419
MGP_C57BL6NJ_G0023143	0.0451436841931939	0.194997678871538	18.63716102	22.23492914	Pak2
MGP_C57BL6NJ_G0022517	0.0483885780260165	0.194786792432207	16.12173384	19.27925538	Mkl1
MGP_C57BL6NJ_G0022279	0.0490476279467891	0.194129164027696	12.59708453	15.07437477	Fam91a1
MGP_C57BL6NJ_G0022113	0.0495785598366316	0.193819597443186	11.89529452	14.10080076	Nipbl
MGP_C57BL6NJ_G0035249	0.0484648661430915	0.193316936242689	12.79961486	15.38902537	Cadm1
MGP_C57BL6NJ_G0036307	0.0499452076289528	0.192586491185424	155.4103323	185.1236133	Bgn
MGP_C57BL6NJ_G0028362	0.0476144187720989	0.192520121110678	24.04304515	28.70901431	Lmo4
MGP_C57BL6NJ_G0034364	0.0484680229604424	0.191711755347716	32.45314909	38.65299244	Lyl1
MGP_C57BL6NJ_G0025460	0.0451618084541076	0.191512603157959	9.932899791	11.87258222	Pten
MGP_C57BL6NJ_G0027057	0.045509997768886	0.191477548643471	49.83589871	59.67322975	Abhd12
MGP_C57BL6NJ_G0029975	0.0496459446878424	0.191017979218145	24.02470263	28.82631707	Sod3
MGP_C57BL6NJ_G0022678	0.0469864636423678	0.190784395637411	8.007135013	9.510689643	Arid2
MGP_C57BL6NJ_G0028009	0.0474270037856502	0.189970338555382	65.99766263	79.17138536	Mcl1
MGP_C57BL6NJ_G0033805	0.0491202020091386	0.189389497585727	22.74194661	26.96223237	Stxbp2
MGP_C57BL6NJ_G0017784	0.047139714535324	0.188426312644873	49.26414745	59.21382191	Col6a1
MGP_C57BL6NJ_G0025442	0.0485822645370746	0.187654278796218	8.141746197	9.66970921	Ermp1
MGP_C57BL6NJ_G0021031	0.0483921967553471	0.187551147091955	31.26362736	37.49716747	Gas1
MGP_C57BL6NJ_G0025418	0.0491099765970235	0.187462539458257	12.74210155	15.24298369	Kank1
MGP_C57BL6NJ_G0028742	0.0481404328445419	0.187323870692921	70.7494636	84.84262096	Txn1
MGP_C57BL6NJ_G0019111	0.0485391630918016	0.187220255857097	28.30650209	33.84419765	Myo1c
MGP_C57BL6NJ_G0023158	0.0482961009862554	0.186719548615139	32.0048685	37.77423807	Tfrc
MGP_C57BL6NJ_G0023116	0.0468405433247436	0.185196415591769	8.89222932	10.58723549	Ccdc50
MGP_C57BL6NJ_G0036090	0.0497383548727977	0.184924615739065	8.640029432	10.24876771	Kdm6a
MGP_C57BL6NJ_G0018629	0.0490575206715156	0.184407753029372	43.77705497	52.08170574	Rnf130
MGP_C57BL6NJ_G0022156	0.0485119629760172	0.183929039210604	14.3643809	17.04765055	Myo10
MGP_C57BL6NJ_G0017983	0.0490233997110462	0.183489342828834	18.20298122	21.78215582	Chst11
MGP_C57BL6NJ_G0023729	0.048762847294273	0.183425005184024	80.19522332	95.50832522	Msrb1
MGP_C57BL6NJ_G0023560	0.047082086929935	0.183301489404012	13.31217926	15.90567437	Igf2r
MGP_C57BL6NJ_G0018717	0.0455238404974823	0.183255267089482	38.66808713	45.71374976	Gm2a
MGP_C57BL6NJ_G0034087	0.0489939648370737	0.182743219701959	23.19779426	27.56409363	Irf2
MGP_C57BL6NJ_G0035700	0.0484964402923116	0.182638601170953	6.667305804	7.912032899	Dnajc13
MGP_C57BL6NJ_G0035362	0.0489135966028327	0.182517356244721	33.08997196	39.39738166	Scamp2
MGP_C57BL6NJ_G0019207	0.0485050345847	0.182381197527757	19.48774315	22.93197276	Myo1d
MGP_C57BL6NJ_G0016876	0.0488672526051593	0.180954181209476	7.473155738	8.803250838	Dstyk
MGP_C57BL6NJ_G0027502	0.0487699881354938	0.180331520767924	13.36522284	15.89728439	Ythdf3
MGP_C57BL6NJ_G0024407	0.0468881145413991	0.179256559218354	102.253657	120.5031042	Myl12b
MGP_C57BL6NJ_G0030957	0.0466966094116009	0.179095858673756	44.74337319	53.17995344	Calu
MGP_C57BL6NJ_G0030664	0.0497149150568523	0.178135850210781	39.57966386	46.91961973	Pcolce
MGP_C57BL6NJ_G0022818	0.0489021343192276	0.178107348411047	26.64701502	31.47729784	Zfp740
MGP_C57BL6NJ_G0022770	0.0476427896773417	0.177612602482317	127.5416846	150.8060397	Dazap2
MGP_C57BL6NJ_G0030467	0.0483214454683204	0.177232738153487	22.98818382	27.13534025	Sh2b3
MGP_C57BL6NJ_G0026855	0.0491141852097278	0.176847976729022	20.32950054	24.20455459	Cops2
MGP_C57BL6NJ_G0016234	0.0479668707952089	0.176536326841832	30.22755612	35.98688603	Tram1
MGP_C57BL6NJ_G0019280	0.0491283923786743	0.176524794855088	8.396969945	9.833157771	Med13
MGP_C57BL6NJ_G0017496	0.0483016840186642	0.175940684201393	25.82143938	30.56404401	Epb41l2
MGP_C57BL6NJ_G0031011	0.0491329365421393	0.175166117083976	51.88775451	61.32456113	Ptn
MGP_C57BL6NJ_G0034569	0.0491290864451513	0.175023887997897	14.11926352	16.65714132	Nfatc3
MGP_C57BL6NJ_G0020567	0.0484080064114367	0.173823030556111	15.01906067	17.66088607	Esyt2
MGP_C57BL6NJ_G0019152	0.0474425738067739	0.171975270528516	40.87830161	48.4128641	Flot2
MGP_C57BL6NJ_G0017992	0.0486630518870469	0.171800905980088	22.8345733	26.95925683	Tcp11l2
MGP_C57BL6NJ_G0035758	0.0456869528623485	0.171318994201237	157.2508331	184.8154104	Gnai2
MGP_C57BL6NJ_G0030246	0.0474589983705274	0.171277521207556	8.456287106	9.985302442	Pkd2
MGP_C57BL6NJ_G0023289	0.0475158149530258	0.170550138683053	35.52448501	41.54573516	Cd47
MGP_C57BL6NJ_G0017543	0.0490612331203042	0.170100889188643	34.06016796	39.71113955	Marcks
MGP_C57BL6NJ_G0035793	0.0481480654484223	0.170024489552152	45.08645509	53.66886748	Lamb2
MGP_C57BL6NJ_G0018355	0.0478172141608709	0.169386694219957	28.77232806	34.17319165	Smtn
MGP_C57BL6NJ_G0029926	0.0482676719344618	0.169341204357559	31.70226322	37.32599887	Man2b2
MGP_C57BL6NJ_G0029407	0.0471483943304117	0.168531354780321	31.17653841	36.93981267	Hspg2
MGP_C57BL6NJ_G0022573	0.0468454847532102	0.168375632708081	35.99273439	42.53398952	Pacsin2
MGP_C57BL6NJ_G0017579	0.0488035922613134	0.168181362441803	22.96577684	27.20565858	Sesn1
MGP_C57BL6NJ_G0024664	0.0456828840004664	0.167897088755602	55.59143052	65.54398943	Ctnna1
MGP_C57BL6NJ_G0026334	0.0490292405351074	0.167842652226155	482.6405594	564.5397775	Prg2
MGP_C57BL6NJ_G0018074	0.049337070625738	0.166022052046384	190.5366765	225.0617483	Dcn
MGP_C57BL6NJ_G0016930	0.0451571906227879	0.165523616861711	114.7537364	134.1069499	Csrp1
MGP_C57BL6NJ_G0028911	0.0475056674700961	0.165233941335886	35.3052	41.61496913	Jak1
MGP_C57BL6NJ_G0021400	0.0471521959235817	0.16469243062281	21.06603709	24.61502835	Top2b
MGP_C57BL6NJ_G0025140	0.0489851584979665	0.162832006983174	61.45163657	71.93408531	Ltbp3
MGP_C57BL6NJ_G0021257	0.0485702309803302	0.162509657751397	9.868250968	11.55768231	Tnpo1
MGP_C57BL6NJ_G0016760	0.04687925479133	0.161674327162234	11.86071727	14.03854252	Pam
MGP_C57BL6NJ_G0018282	0.0487723784858149	0.161011293987788	153.6690614	181.3863751	Cd63
MGP_C57BL6NJ_G0016354	0.0464000559966581	0.159273841485201	20.9691656	24.38179895	Map4k4
MGP_C57BL6NJ_G0017000	0.0478490169946518	0.158852485962359	15.86325194	18.38380521	Dhx9
MGP_C57BL6NJ_G0021322	0.0483170204788269	0.15836538144885	29.951902	35.15607598	Il6st
MGP_C57BL6NJ_G0027995	0.0470103532087112	0.158256458389725	33.39801106	38.81339719	Cdc42se1
MGP_C57BL6NJ_G0029646	0.0498324911673971	0.158103502986576	31.45067688	36.57816521	Nadk
MGP_C57BL6NJ_G0021216	0.0495861868751102	0.156668353694476	41.07680848	47.54583506	Arsb
MGP_C57BL6NJ_G0025657	0.0472408838728527	0.156630101453895	36.05305892	41.92651614	Add3
MGP_C57BL6NJ_G0028023	0.0471458349869618	0.155359379399119	11.19920256	13.09868596	Otud7b
MGP_C57BL6NJ_G0023175	0.048656380492209	0.155338919285296	49.4631165	57.58392521	Itgb5
MGP_C57BL6NJ_G0020992	0.0491313471336674	0.153752821876539	19.90412061	23.11724072	B230219D22Rik
MGP_C57BL6NJ_G0030864	0.0470102478414868	0.152275631740632	580.5661494	673.2835602	Col1a2
MGP_C57BL6NJ_G0027326	0.049693395683159	0.151756648331177	12.27424772	14.29887736	Arfgef2
MGP_C57BL6NJ_G0020011	0.0485555779492852	0.150891648742106	66.20635595	77.07563379	Odc1
MGP_C57BL6NJ_G0024364	0.0471491170774359	0.150417771682747	63.8442226	74.19209464	C3
MGP_C57BL6NJ_G0032390	0.0460691582615065	0.150010995842414	406.2479441	472.2150221	Rps16
MGP_C57BL6NJ_G0022063	0.0478176688574324	0.148341900353886	41.26985134	48.43760255	Mbnl2
MGP_C57BL6NJ_G0020348	0.0479840573815801	0.147351338248453	47.83412204	55.85085046	Tmed10
MGP_C57BL6NJ_G0030234	0.0485180395663394	0.146627599228251	19.85792243	22.95438487	Aff1
MGP_C57BL6NJ_G0029451	0.049129484955635	0.146034927758955	45.6126103	52.5166385	Rcc2
MGP_C57BL6NJ_G0035207	0.0490848924172078	0.144482620897091	35.56179253	41.00968192	Ddx6
MGP_C57BL6NJ_G0028989	0.0485589700980791	0.144201730184361	14.24098744	16.54945202	Osbpl9
MGP_C57BL6NJ_G0018722	0.0477947002108831	0.144078286859701	722.4599246	834.2630243	Sparc
MGP_C57BL6NJ_G0033973	0.0497603184988092	0.142880783817304	47.30482104	54.76211733	Fgfr1
MGP_C57BL6NJ_G0021282	0.0487115825183408	0.142070708584913	19.44484319	22.50610395	Pik3r1
MGP_C57BL6NJ_G0033068	0.0494519982107283	0.141746750131295	29.94462209	34.62516285
MGP_C57BL6NJ_G0030480	0.048607297388584	0.141361322431738	52.31775128	60.35072604	Arpc3
MGP_C57BL6NJ_G0032296	0.0496753412981371	0.141173168594902	37.04680984	42.66623543	Arhgef1
MGP_C57BL6NJ_G0016419	0.0498606137263988	0.140837720798448	27.42233943	31.55109707	Sf3b1
MGP_C57BL6NJ_G0018579	0.0483390510277216	0.140141425011958	22.02820925	25.43998413	Clint1
MGP_C57BL6NJ_G0027496	0.0487467634263515	0.138655864824817	234.7852849	267.5450662	Car2
MGP_C57BL6NJ_G0025470	0.048524490954213	0.136896242430789	68.35950606	79.21915969	Acta2
MGP_C57BL6NJ_G0016528	0.0487390298020693	0.13675777267395	226.8228537	259.155161	Igfbp5
MGP_C57BL6NJ_G0029069	0.0457491460012138	0.135076450728221	183.4092901	212.0782679	Rps8
MGP_C57BL6NJ_G0024056	0.0473820143228312	0.1342269475142	192.4399665	219.9327034	Tubb5
MGP_C57BL6NJ_G0031631	0.0489108087108164	0.134006248691261	35.43267542	41.16775066	Adipor2
MGP_C57BL6NJ_G0020283	0.048749716340887	0.133726859808782	25.46657056	29.19131541	Susd6
MGP_C57BL6NJ_G0018221	0.0477662192756517	0.13369301851974	56.52613106	64.16828848
MGP_C57BL6NJ_G0033780	0.049194052818064	0.133601810908227	27.30997111	31.33152775	Cttn
MGP_C57BL6NJ_G0016643	0.0490248163064698	0.133340223774765	320.9523181	367.0955588
MGP_C57BL6NJ_G0029677	0.0490879289733106	0.132880075021686	16.71103536	19.03706196	Agrn
MGP_C57BL6NJ_G0026766	0.0483859705986652	0.132296532170808	36.35677347	41.92066098	Chp1
MGP_C57BL6NJ_G0029278	0.0491301956510339	0.132213036173557	64.75441513	73.94690203	Sdc3
MGP_C57BL6NJ_G0019902	0.0469812588115245	0.132142755257127	166.0716059	190.397942	Arhgdia
MGP_C57BL6NJ_G0022713	0.0498361571110859	0.129269454808859	24.68335255	28.48697007	Adcy6
MGP_C57BL6NJ_G0018377	0.0487862859878683	0.127669703737635	24.67280266	28.07658226	Mtmr3
MGP_C57BL6NJ_G0019552	0.0486594072084703	0.12594110241325	25.5946433	29.29601067	Dnajc7
MGP_C57BL6NJ_G0020764	0.0463722680437618	0.125842551400937	75.1718032	85.84064632	BC005537
MGP_C57BL6NJ_G0035563	0.0451409470983792	0.119773147520728	582.2288463	663.8213898
MGP_C57BL6NJ_G0031973	0.0476734068987998	0.119608254515483	147.7815461	168.6949663	Rps9
MGP_C57BL6NJ_G0034235	0.0483809510426775	0.119474233794691	20.53518946	23.24904502	Myo9b
MGP_C57BL6NJ_G0035562	0.0461624239000689	0.11855017863181	895.7068923	1019.915169
MGP_C57BL6NJ_G0020579	0.0483371431229461	0.117655554872469	80.54175821	91.74483176	Gdi2
MGP_C57BL6NJ_G0018261	0.0479542243418345	0.116914778935973	421.6610974	478.3963897	Myl6
MGP_C57BL6NJ_G0027874	0.0469181701925931	0.11322093031114	201.0821506	229.1729619	Rps27rt
MGP_C57BL6NJ_G0029361	0.0479389092954503	0.111846908867267	131.9341208	150.0002118	Rsrp1
MGP_C57BL6NJ_G0025536	0.0474587489300597	0.11169716546471	29.07640966	33.05744222	Tm9sf3
MGP_C57BL6NJ_G0018537	0.0491285614421452	0.110892830925435	64.79562367	73.53076505	Npm1
MGP_C57BL6NJ_G0016450	0.0490248072977421	0.108664030853396	39.69152629	44.63498038	Trak2
MGP_C57BL6NJ_G0025125	0.0480213504958226	0.108229506523982	524.1598017	589.1884858	Cfl1
MGP_C57BL6NJ_G0035939	0.0475541894089594	0.105529853308712	98.72047522	111.0429743	Ctnnb1
MGP_C57BL6NJ_G0007700	0.0493881270805518	0.104977785995671	29.90614397	33.35626286	Xist
MGP_C57BL6NJ_G0031189	0.0490254944395417	0.103877551148834	18.56031586	20.95535388	Tax1bp1
MGP_C57BL6NJ_G0019564	0.048382926599445	0.102611322732232	24.43872059	27.62610041	Stat3
MGP_C57BL6NJ_G0025236	0.0496937284377279	0.100227113494814	44.64402306	50.17319948	Ganab
MGP_C57BL6NJ_G0034630	0.0483289531519776	0.0990577184589312	36.56086465	40.8647349	Glg1
MGP_C57BL6NJ_G0033866	0.0476185643625799	0.0985590361355058	231.8213472	261.9654139	Lamp1
MGP_C57BL6NJ_G0025709	0.0486060628603192	0.0960016966560768	55.91832682	62.6747293	Eif3a
MGP_C57BL6NJ_G0025843	0.0486694335552349	0.0956096060963307	105.4884133	118.3527563	Tubb4b
MGP_C57BL6NJ_G0022502	0.0485908652453945	0.0932035628977489	98.53786896	110.2248772
MGP_C57BL6NJ_G0027772	0.0472868515379485	0.0891635394567818	431.5732417	483.3511079	Rps3a1
MGP_C57BL6NJ_G0019435	0.0484150378856013	0.0888550218675732	218.0528892	244.36074	Rpl23
MGP_C57BL6NJ_G0022211	0.0488441004392582	0.0881320037157994	20.19444789	22.4633525	Ubr5
MGP_C57BL6NJ_G0023463	0.0493795023685317	0.0808780597373393	35.7032346	39.33453114	Son
MGP_C57BL6NJ_G0016640	0.048476326059894	0.0775442120291078	37.75376089	41.74044561	Ncl
MGP_C57BL6NJ_G0035509	0.0488389933593795	0.075120417117754	60.06180163	66.54747572	Nedd4
MGP_C57BL6NJ_G0018937	0.0486661965685373	0.0714624443378728	65.99082968	72.62107362	Eif4a1
MGP_C57BL6NJ_G0023388	0.0486916128564421	0.0703769490661718	328.2827231	359.803411	App
MGP_C57BL6NJ_G0018506	0.0467051137331939	0.0686854590878141	39.33842498	43.16497155	Sptbn1
MGP_C57BL6NJ_G0021963	0.0477100591607745	0.068515462037355	585.6187621	646.4547454	Itm2b
MGP_C57BL6NJ_G0030539	0.0488630179525	0.0594271118395489	1809.071704	1981.447863
